# Supplementary material for: Rhein protects against renal aging and fibrotic injury by multiple targets through inhibition of TNF-α-mediated autophagy and necroptosis crosstalk
Source: Front Pharmacol. 2026 Jan 26;17:1693000. doi: 10.3389/fphar.2026.1693000 (PMC12883364; doi:10.3389/fphar.2026.1693000)
Supplement: Supplementary file 3 [file Table1.xlsx]

## Sheet: HR-M
Metabolite	Metabolite	Vip	P_value	FC	M1	M2	M3	M4	M5	M6	HR1	HR2	HR3	HR4	HR5	HR6
Choldienic acid	Choldienic acid	3.23909	0.09673999999999999	1.42892	4.158557880219999	2.05034	4.9098791209199995	2.0612058269799998	2.05159	2.07126	4.49341	4.556761588480001	2.0602634867200003	4.42892	4.815361842290001	4.3705726049599996
metab_7557	metab_7557	2.43213	0.1508	1.27773	2.12468	2.12899	2.1481489585699998	3.4997764558499997	2.45071	2.14238	2.06413	2.02663	4.31147	3.38217	3.67339	3.06668
S-(1-Propenyl)-cysteine sulfoxide	S-(1-Propenyl)-cysteine sulfoxide	3.0130259812099998	0.06526	1.2683	2.7289133509400005	3.94654	2.74176	4.318769724659999	2.7859	3.31404	4.3718513453300005	2.7685	3.9098951974699996	4.376779931180001	4.67819	5.05298
metab_2168	metab_2168	2.92123	0.06981	1.25683	2.6740799862999998	3.86532	2.6869234584599995	4.14241	2.6874174551700003	3.4964437627300002	4.27031	2.71366	3.83413	4.327299255330001	4.52543	4.90475
metab_11253	metab_11253	2.32052	0.01031	2.17998	3.78509	3.8805852480699996	3.3697686588200004	3.40808	3.0310396096900005	3.29452	4.1006	3.85257	3.76164	3.93927	4.06317	3.75709
metab_7215	metab_7215	2.6928770763800003	0.1042	1.22512	5.5689420400800005	3.61192	3.39918	3.53527	3.4679495396599997	3.39337	5.51131	5.35899	3.7536325923100002	3.81442	5.35056	4.358543663530001
metab_5535	metab_5535	2.98639	0.01038	2.2912	3.7688313041199994	3.50757	2.94608	2.75704	2.74736	2.85473	4.487413790330001	3.9188740747300006	3.71196	3.9346277424699996	3.69577	3.3128297686400003
metab_5410	metab_5410	3.43278	6.7529999999999995e-06	1.17938	3.9715582586800005	3.96144	3.9622	4.08094	3.9627	4.0407542984300004	4.46587	4.75289	4.96691	4.8684092340400005	4.49477	4.73465
metab_1048	metab_1048	2.4094	0.1082	1.17527	2.9154500443700004	3.30903	3.6820225168699996	4.10396	4.36875	3.0170205123900002	4.63308	2.9550652407499998	4.65162	4.28035	4.48269	4.14503
metab_7391	metab_7391	2.0501493558200004	0.1666	1.17495	3.7494357702199994	3.6864089127999997	2.96531	3.5069883447600003	2.24577	3.29485	3.00651	5.12259	3.3079778484599998	3.89874	3.98158	3.53281
2-aminonicotinic acid	2-aminonicotinic acid	2.44661	0.1016	1.17078	4.26666	4.737208890930001	4.28582	4.08129	3.96591	3.2226	4.1738	4.11507	4.52576	4.3663	5.481253003559999	6.089960297869999
metab_417	metab_417	2.50454	0.09892000000000001	1.16925	3.38774	5.24631	4.70037	3.4108	5.235162699630001	4.32544	5.14326	4.0874267697199995	5.35892	5.4870798916900005	5.58163	5.0959811768400005
metab_12038	metab_12038	2.1277	0.1357	1.16696	3.02353	4.54304	3.0471591330699996	3.0408331391799996	3.78688	3.0413570947000004	2.9625588726700003	4.0927954914999995	4.0814861891500005	4.782669696569999	4.11301	3.87395
metab_5914	metab_5914	2.4231127196099997	0.06527999999999999	1.16004	3.52915	4.53738	3.4761737868300004	3.72244	4.85252	3.5774199322699998	4.27182	3.8359572247500004	4.89139	4.90779	5.01992	4.56171
metab_7578	metab_7578	1.9538160583500002	0.2703	1.15271	3.0515235444999997	3.05587	3.07515	4.66271	3.7928810326199995	3.06935	2.99054	2.9527494636799996	5.143422939840001	4.501793005880001	4.46891	3.8110349304000004
metab_5872	metab_5872	2.45023	0.122	1.14836	3.33461	5.831471528860001	5.2640149888300005	4.690253591309999	5.836681833049999	4.92738	5.71272	4.72057	5.950327371619999	6.09749	6.175095807769999	5.661734762439999
metab_6654	metab_6654	2.22165	0.1086	1.14599	3.7029282584900005	4.93785	3.72657	3.7202397029400003	4.8089	3.72076	4.69612	3.6040775820599995	5.003792067769999	5.1529928623900005	5.1212	4.6340947646199995
metab_8654	metab_8654	1.73477	0.1872	1.14215	3.88175	3.21472	3.1742760009900004	2.63883	2.64339	2.63935	3.3336428488200003	3.58098	2.87568	2.8435	4.21471	3.9283396386500002
metab_9384	metab_9384	2.4360693522099996	0.00218	1.13891	2.9841067742900003	3.3159483400800003	3.2793701675999998	2.94129	3.46445	3.10836	3.61013	3.40233	3.68172	3.7279595581900002	3.8528114369199997	3.4682510054300004
metab_6663	metab_6663	2.2280506023599997	0.1059	1.13635	4.00619	5.19892	4.02984	4.02351	5.07771	4.02403	4.9049304420199995	3.90733	5.264861257890001	5.49842	5.453469414580001	4.923442634080001
metab_7313	metab_7313	2.07294	0.1911	1.13613	2.95506	5.17013	5.0017602412099995	4.68196	4.83526	4.24108	3.73058	5.01694	5.407000766830001	5.4214	5.5130015080699994	5.45563
metab_5861	metab_5861	2.1887265784400003	0.1228	1.13394	3.90497	5.29445	4.660835250980001	3.9280305676099996	5.19543	3.93818	5.13002	3.94462	5.31907	5.4243950639100005	5.525119779480001	5.18308
metab_1078	metab_1078	1.81453	0.1441	1.13225	3.75473	2.72072	3.4665718265400005	3.7677967126199996	3.43559	2.40661	3.9882028247300005	3.72336	3.88572	3.92672	3.58006	3.03484
metab_12125	metab_12125	3.2002	0.0002479	2.27118	3.2677235457200005	2.9848830938099997	2.86618	3.19589	3.0835835427499996	3.1809193212199998	3.8860845090900002	3.8948114435400005	3.29699	4.05331	3.6935943922900005	3.86762
metab_786	metab_786	2.55842	0.009470000000000001	1.12734	4.90656	4.2586	4.2604596483199995	4.164943700919999	3.7592956006000002	4.28405	5.07027	4.96215	4.73795	4.72986	4.867175156509999	4.52583
metab_371	metab_371	1.84021	0.1912	1.12538	3.24564	4.50886	3.9800872763300004	3.26869	4.7578477788199995	3.6384195049300003	4.27841	3.28528	4.66977	4.73284	4.83657	4.53349
metab_12965	metab_12965	2.0383268053599997	0.09775	1.1237	4.4260623059599995	3.8078992026300003	3.7543430814599996	4.23047	3.75258	3.7485368276999997	4.977068371240001	4.825913668380001	3.8188916090499996	3.88039	5.09138	4.05917
metab_437	metab_437	2.08067	0.1384	1.12275	3.8730313634199995	5.37849	4.8693621484500005	3.8961	5.00364	4.303924428869999	5.31776	3.94226	5.32719	5.40372	5.464956088169999	5.22451
metab_5956	metab_5956	2.16591	0.04243	2.17146	3.63996	4.29719	3.6528229237199996	3.6630180495599998	4.1917111693199995	3.67316	4.26605	3.6796080624000003	4.41466	4.628293122290001	4.775882251740001	4.16145
metab_5860	metab_5860	2.07634	0.1316	1.12074	3.92594	5.28755	4.75515	3.9490073428400003	5.1175839421800005	4.24458	5.203080207709999	3.9656	5.32886	5.43546	5.470229220299999	5.17184
metab_8194	metab_8194	1.5901233323800001	0.3074	1.11933	2.7713862382200003	4.48873	4.11154	2.78867	4.22823	4.08789	3.5731759896900006	3.1234830532099997	4.70383	4.74153	4.534926390969999	4.483975368369999
metab_4132	metab_4132	2.08978	0.01587	2.16912	3.03337	3.0905580380699997	3.04284	2.79828	3.3438294220399998	3.43072	3.0944728251599996	3.42411	3.6083493927999997	3.6851367981400003	3.5816264958599997	3.5749145975300003
metab_7702	metab_7702	1.68687	0.2363	1.11794	2.98095	3.98696	4.34064	4.2899271705599995	4.51938	2.82505	3.9722553324300005	4.324706602809999	4.08375	3.65634	4.99592	4.61987
metab_5883	metab_5883	1.99712	0.1334	1.11273	3.97966	5.3384372546300005	4.85874	4.0027296766300005	4.91144	4.10575	5.25605	4.01932	5.22764	5.27074	5.31336	5.17733
metab_13278	metab_13278	2.02141	0.09452	1.11272	3.55919	4.72881	4.56548	3.5765045030500002	4.501828220809999	4.29807	5.06504	4.01498	4.78036	4.90982	4.70435	4.59786
Narciclasine	Narciclasine	2.43596	0.012240000000000001	1.11141	4.74886	4.95886	4.74411	4.15142	4.41176	4.18045	4.77985	4.893168900969999	4.82319	5.25836	5.28687	5.18587
metab_340	metab_340	1.74189	0.1551	1.1091	3.2301033908499996	4.16399	3.8744498558499996	3.3343423981200004	4.295742559740001	3.2632979339599997	3.9823	3.26974	4.3498	4.34816	4.32539	4.30883
metab_2897	metab_2897	1.94665	0.016730000000000002	1.10674	3.0855599027499996	2.85162	3.19411	2.7089810696599996	3.2477569536299997	3.35049	3.31955	3.3563	3.4486584759800003	3.5136720470099996	3.56622	3.20454
metab_13141	metab_13141	1.94025	0.1532	1.10539	4.3179732062300005	5.48898	4.86236	4.3352871984800005	5.464061662380001	4.33581	5.29698	4.2191058644999995	5.56621	5.72637	5.759671421469999	5.2729875679800005
metab_11233	metab_11233	1.7963714080900002	0.1315	1.10522	3.25396	3.0931973565099997	3.8086143807199995	3.7184305980900003	3.79121	3.03406	3.39686	3.26754	4.120976421540001	3.82053	4.272342039280001	4.00117
metab_9208	metab_9208	1.39201	0.4261	1.10421	6.36469	3.81594	4.221883602659999	3.9981665266000004	3.78198	3.72702	5.697054641469999	4.68395	3.7175282861000003	3.81066	5.51026	5.18741
metab_12753	metab_12753	2.30147	0.014240000000000001	1.10255	4.42763	4.95748	4.42148	4.56773	3.84048	4.40887	4.87672	4.7447730758699995	4.78615	5.04088	4.9716	4.93447
metab_6815	metab_6815	2.08159	0.08294	1.1017	4.1167	5.412092767180001	4.9232848465900005	4.2185842213599996	5.40238	4.8323	5.433686471280001	4.75233	5.43484	5.45415	5.47929	5.29652
metab_11701	metab_11701	1.4510778823100001	0.2022	1.10152	3.51299	3.0926025302099998	2.8482577647900005	3.3227617984799998	2.80726	2.91334	2.7245355792500003	3.5528082308599997	3.1371005634299998	3.29862	4.184733684619999	3.4809137916199995
metab_9336	metab_9336	1.96177	0.2681	1.10109	3.38353	6.43874	6.032447257409999	6.60963	6.440628187180001	6.2886622040799995	6.45301	6.32142	6.288707952929999	6.659782181490001	6.43392	6.59842
metab_12633	metab_12633	1.4616	0.2933	1.10072	3.35096	4.490222820680001	3.91928	3.36827	4.082745987819999	3.36879	3.28995	3.25214	4.70905	4.70449	4.553152814040001	4.34573
metab_12365	metab_12365	2.21042	0.02101	2.15059	4.59239	4.77299	4.6211	4.14308	4.1009441866400005	4.13644	4.52022	4.60772	4.6904631618699995	5.055354673919999	5.06217	5.07796
metab_5910	metab_5910	1.58767	0.2213	1.10052	3.55686	4.28612	3.56972	3.5799185096099997	4.635419531619999	3.59006	3.50908	3.5965077765400006	4.59209	4.640549937149999	4.78555	4.43134
metab_11655	metab_11655	2.0004140389700003	0.01792	1.1004	3.6402	3.91108	3.3160799297400003	3.59472	3.36584	3.3905975947900004	3.6584351118000003	3.95692	3.75252	3.7706608515400006	4.23769	3.9706406782499997
metab_5788	metab_5788	1.9600853207299997	0.05637999999999999	1.09801	3.7077889520599996	4.6305384168699995	4.01293	3.73085	4.48001	4.10906	4.7098536836100005	4.06814	4.598019062430001	4.67703	4.68453	4.353245089730001
metab_13316	metab_13316	1.86196	0.050210000000000005	1.09769	3.32907	4.09789	3.40786	3.34637	4.02022	3.6629937414699993	4.15388	3.6743564342400004	4.02188	4.20624	3.9557385570599997	3.9866017736000003
metab_6693	metab_6693	1.3226853916799999	0.3547	1.09618	2.82032	4.32108	4.0128097267500005	2.91011	3.94896	3.3252716102099997	2.75938	3.9250189452900006	4.217785502790001	4.37066	4.2491344498500005	3.8635716945199996
metab_10686	metab_10686	1.66115	0.1349	1.09509	3.4302717071499997	4.07759	4.16892	3.88863	3.4521506283999996	3.4481	3.3692584288700003	4.20107	4.38945	3.97795	4.55348	4.10727
4-Hydroxyestrone-2-S-glutathione	4-Hydroxyestrone-2-S-glutathione	2.17593	0.08238999999999999	1.09479	4.85526	4.54891	5.59004	5.73922	5.46664	4.68667	5.12026	5.50988	5.843786408150001	5.4800088564900005	6.14132	5.71797
metab_7047	metab_7047	2.04009	0.008776	2.14347	3.7717026436800003	3.8172595058099996	3.78481	3.7226094774500003	3.39625	3.45902	4.21666	3.8341338927599997	4.01471	4.1413589893000005	4.06417	3.7372196958199995
metab_8238	metab_8238	1.25534	0.4022	1.093	4.529172293419999	3.10458	3.7762882767800003	4.183173136000001	3.91648	2.16842	4.49728	3.39183	3.97969	3.59507	4.14814	4.08134
metab_6782	metab_6782	1.9150712037400002	0.05139	1.09285	3.46522	4.61416	4.049423074730001	4.10262	4.0813424217300005	4.11116	4.746731583430001	4.30465	4.356589968130001	4.56183	4.54568	4.17905
metab_7114	metab_7114	1.9378659451700002	0.1213	1.09213	3.659	5.20091	5.04874	4.83343	5.27608	5.02785	5.30948	4.82289	5.40514	5.40311	5.50488	5.278949116530001
metab_11949	metab_11949	1.2491277112399999	0.4017	1.09149	2.40563	2.38497	2.95846	2.6937738088599996	3.32557	3.2206005904699997	4.14275	2.32834	2.97373	3.27999	2.8636324144200005	2.9531038554699998
metab_5225	metab_5225	1.68186	0.061720000000000004	1.09099	3.5667694842900004	3.59793	3.4815	3.2875997810400004	3.04909	2.93069	3.39449	3.54948	3.38276	3.91104	3.73435	3.7521877697400003
metab_4699	metab_4699	1.24202	0.4773	1.09085	3.52934	5.03983	4.66188	2.8598710110799996	4.9649136484800005	4.76558	2.78912	4.9893682006599995	5.19692	5.2028834458599995	5.087785916650001	4.903626157280001
metab_5876	metab_5876	2.00034	0.08262	1.0908	4.494283021509999	5.480787028150001	5.04327	4.60933	5.46947	4.76945	5.411712877619999	4.70734	5.57585	5.7046914078499995	5.77568	5.40632
metab_12567	metab_12567	1.5415390357799998	0.1677	1.09024	4.225712317619999	3.4484239104400003	3.62833	3.90217	3.1887979781999998	3.5459658440199995	3.4490650411000003	4.67281	3.8624282615699994	4.14803	3.89058	3.89744
metab_4158	metab_4158	1.53684	0.3478	1.09022	5.09031	2.63112	4.5091538491100005	4.986889253769999	4.70304	4.21471	5.21041	5.1998	4.72126	4.43723	4.56851	4.35667
metab_3931	metab_3931	1.6006147769799999	0.05135	1.0882	3.17893	2.95353	2.9404911784400003	2.8847651180000002	2.76793	3.1684238366799997	2.8058297198699997	3.45584	3.3357526816000003	3.44613	3.2436144842699997	3.18046
metab_3816	metab_3816	1.46356	0.027219999999999998	1.08805	2.20997	2.222	2.22277	2.2329	2.22326	2.24299	2.6760140545200004	2.2494	2.39736	2.6129349403799997	2.37379	2.2238269445200003
metab_8857	metab_8857	1.41556	0.2753	1.08803	4.452092009009999	3.59547	3.33176	3.91094	3.33	3.32596	3.63136	4.8057628675699995	3.31647	4.08715	4.18198	3.8550813985500003
metab_6827	metab_6827	1.7665412435900003	0.1447	1.08802	4.13431	5.2598	4.54187	4.57747	5.41902	4.15215	5.3026646706900005	4.47117	5.1406163845699995	5.2354998984500005	5.39658	5.01357
metab_782	metab_782	1.93244	0.032389999999999995	1.08659	4.59684	4.1618294038800006	3.98772	4.09849	3.8710897475199997	4.02404	4.792948920380001	4.726358290249999	4.41787	4.28082	4.49899	4.16473
metab_130	metab_130	1.42022	0.2044	1.08602	3.3518719901300003	3.38963	3.58972	2.96274	3.47496	3.1063677521599997	3.5558145916900004	3.34186	3.3306485713200003	4.138196645340001	4.17017	3.05365
metab_9291	metab_9291	1.5381728716799998	0.2329	1.08586	4.219923011190001	4.93036	4.1887909606400004	4.813590248080001	3.6418342170099995	3.57536	4.1011654249800005	4.1392	4.60958	4.84569	4.69223	5.15868
metab_5866	metab_5866	1.90254	0.106	1.08518	4.63426	5.65243	5.20955	4.65733	5.56996	4.9158106443800005	5.56116	4.76166	5.68128	5.81861	5.87669	5.5522532591100004
metab_1646	metab_1646	1.4180832871200002	0.3027	1.08473	3.62843	5.08017	4.486613662219999	4.16075	3.64179	4.84983	3.5806471875800003	4.87856	4.92071	5.12226	4.8679252252800005	4.66769
metab_11744	metab_11744	0.7692449171340001	0.5996	1.08398	3.4492510526499998	2.22627	2.27492	2.27214	2.3276238783000003	2.23968	4.265721807749999	2.12374	2.23024	2.6201	2.37304	2.41741
metab_8126	metab_8126	1.77394	0.134	1.08318	3.7467571641500004	4.64688	4.20658	4.850061602419999	4.48587	4.3894618007499995	4.478492350330001	4.163893774630001	5.2415405674199995	4.8319	5.078	4.72537
Cytidine 2'-phosphate	Cytidine 2'-phosphate	1.6919457662000001	0.2069	1.08292	6.19461	4.917432277930001	5.20567	5.507193810669999	5.27209	4.08839	6.23271	5.722732659400001	5.4163982958200005	5.16464	5.7258	5.50993
metab_8479	metab_8479	1.2441259228100001	0.4842	1.08049	2.98968	3.41475	4.12422	3.0069777877200004	4.4174613772699995	3.81465	2.9287098567500003	2.9176528345099997	4.61969	4.46373	4.13094	4.459699780709999
metab_419	metab_419	1.8769743674200001	0.05082	1.08011	4.1070819820199995	4.9255	4.7009	4.13015	4.81481	4.43822	4.91772	4.50378	4.91214	5.033021608119999	5.00114	4.91816
metab_563	metab_563	1.7496168001400003	0.1592	1.07948	3.68199	5.30952	5.20206	4.90137	5.053917278909999	5.0655430504300005	5.2350042211500005	4.91594	5.35693	5.32768	5.29615	5.405401524939999
metab_4666	metab_4666	1.27555	0.4243	1.07898	3.5522954559400004	5.5003313036399994	5.03001	4.23294	4.73172	5.21549	3.5045181077099996	5.65489	5.42755	5.572561499140001	5.49259	4.83754
metab_11294	metab_11294	1.61413	0.1417	1.07888	3.5942177077999995	3.94062	4.1993630692699995	4.24472	4.486071752180001	3.65195	4.12595	3.80404	4.575734489649999	4.3878178838599995	4.74491	4.37646
2,5-Dihydroxybenzenesulfonic Acid	2,5-Dihydroxybenzenesulfonic Acid	2.3475556291900004	0.003775	1.07882	5.67467	5.76333	5.32666	5.28121	5.127203852209999	5.17845	5.8250765837900005	5.91709	5.70774	5.85499	5.875839795419999	5.72318
metab_10343	metab_10343	1.24851	0.17	1.0787	2.47846	2.68827	2.9442553870599997	2.4957164246900003	2.5002739377700003	2.97807	2.9221	3.19583	3.03729	3.0296860454799996	2.47378	2.6943871164099997
metab_3725	metab_3725	1.7956811779700002	0.04119	1.07815	4.02028	3.6962838266199993	3.8081721847300005	4.11549	4.05753	3.7173890971599994	3.7171366228800005	4.20553	4.49098	4.27585	4.33078	4.22724
metab_12492	metab_12492	1.47652	0.1274	1.07769	3.47974	3.5385661478199997	3.15338	3.41816	3.15162	3.1873458052499997	3.57416	4.07846	3.1599171259900003	3.81586	3.55766	3.29004
metab_7950	metab_7950	1.5744	0.1012	1.07759	3.72466	4.0628	3.7554471399900002	3.14114	3.5799	3.23642	3.76223	3.8651392783499996	3.7027959721900006	4.13835	3.89448	3.80492
metab_9248	metab_9248	1.6147745657700001	0.4327	1.07676	5.62896	2.70724	5.52622	5.45295	5.53511	5.55741	5.39214	5.711985994909999	5.52147	5.2941	5.446690445140001	5.378277017719999
metab_12411	metab_12411	1.56611	0.09744	1.07649	3.0406869173400004	4.02472	3.8469944152699993	3.74954	3.7281456585300004	3.88812	3.7973261902199997	3.8894914508099996	4.08712	4.104658028419999	4.203734164619999	3.8987466997099998
metab_12701	metab_12701	1.42654	0.2674	1.07614	3.91303	5.1678214659199995	4.66741	3.93035	4.87314	4.402462008730001	3.8520046721300005	4.91603	5.1752653744699995	5.2149	4.9678413184500005	4.8802
metab_8575	metab_8575	1.73514	0.07651000000000001	1.07568	4.08602	3.647	4.1436	4.2181365812800005	4.27683	3.7324440871300006	4.1472	3.9204799493099998	4.5253884415400005	4.28453	4.67878	4.37186
metab_5927	metab_5927	2.06972	0.007698	2.12519	4.07144	4.72637	4.61569	4.52702	4.6791386603600005	4.514922353119999	4.8337097582999995	4.707571832209999	4.913188121569999	4.8743394464300005	4.92375	4.918068679009999
metab_491	metab_491	1.55547	0.3174	1.07467	3.8904382620599995	6.3833	6.19535	5.789794805490001	6.215852289269999	5.99687	5.570602678719999	5.93543	6.42393	6.53621	6.3433060785099995	6.23593
metab_12821	metab_12821	1.14759	0.4024	1.07401	3.28164	4.6768909373900005	4.05658	3.29894	4.4077	4.03427	3.2206319408499997	3.88992	4.62425	4.76425	4.47513	4.53556
metab_11714	metab_11714	1.12476	0.5442	1.07384	3.64414	5.50147	4.70125	3.9544001335400005	4.371739571519999	4.8867	3.94117	2.99434	5.5244729137599995	5.6752021388300005	5.6385168313900005	5.2856
metab_13323	metab_13323	1.29803	0.276	1.07291	3.37906	3.5166	3.8602471518300003	3.39637	3.8464565426699995	3.3968922511799997	4.7271759191800005	3.28023	3.9183928165599995	3.4642	3.6859780065300005	3.88227
metab_4696	metab_4696	1.3083139540200002	0.3342	1.07279	3.7845984062099998	5.13567	4.7489	3.80766	4.821	4.73909	3.7368151906300002	4.995776899069999	5.07897	5.19891	5.12515	4.86646
metab_6652	metab_6652	1.8054391426499998	0.113	1.07205	4.67794	6.00124	5.65173	5.24855	5.902192489090001	5.4090109022599995	5.87188	5.35372	6.02087	6.08095	6.063487316340001	5.87096
metab_10009	metab_10009	1.57222	0.060079999999999995	1.07176	3.98972	3.6880015471900003	3.4579379634599996	3.6085415906400002	3.9319719954300005	3.3159	3.89603	3.8031645889099996	4.11148	4.00238	4.03833	3.71373
metab_7053	metab_7053	1.55535	0.1368	1.07145	3.15225	3.48222	3.9491711372000005	3.74146	4.19515	3.9851628877699996	3.77908	3.9196948839599997	4.06822	4.07646	4.10081	4.17098
metab_3583	metab_3583	1.15034	0.5473	1.07113	6.7043213045800005	4.46256	4.5633	4.42945	4.2579725790400005	4.00909	5.950364309369999	5.5239	3.63612	4.36922	5.71908	5.25375
metab_2982	metab_2982	1.2480141653799999	0.3586	1.07098	3.08892	5.25611	4.28465	4.5005873445899995	4.65902	4.24572	4.59536	5.2369892262999995	4.31958	4.69761	4.4129863161000005	4.6165748325400005
metab_12069	metab_12069	1.42709	0.2474	1.0704	3.58794	4.893831174700001	4.71836	4.53109	5.11263	4.34094	4.4269056975300005	4.411905924630001	5.17384	4.9792707716699995	5.16417	4.9463805478600005
metab_3511	metab_3511	1.32986	0.3938	1.06999	6.72593	4.92731	4.894962538130001	4.79214	4.784809565980001	4.64627	5.885240298769999	5.826058980499999	4.63561	4.85244	6.07104	5.65766
metab_12404	metab_12404	1.907	0.007742	2.11931	4.18474	4.663144669049999	4.36657	4.16229	4.20588	4.13009	4.49796	4.58908	4.50748	4.689313862230001	4.66937	4.537113315880001
metab_13103	metab_13103	1.19968	0.2531	1.06901	3.15937	3.7636298628400002	3.5198165588599997	3.1766736018599997	3.89839	3.1772	3.70847	3.06057	3.91479	3.988316460369999	3.91922	3.52971
metab_8127	metab_8127	1.12898	0.2789	1.06847	2.52832	3.65179	3.2511546673900003	3.1700442555299997	3.7024636215400006	2.97312	3.33977	3.2254199171900004	3.3827450188099997	3.6856008064099997	3.6022493238099997	3.36446
metab_11106	metab_11106	1.05935	0.3106	1.06819	3.31468	2.59403	2.89629	3.32051	2.89202	3.1059169697500004	3.5129741978300006	3.6381667347500004	2.58703	3.4056726084599998	3.15945	3.0598
metab_10613	metab_10613	1.37615	0.201	1.06794	3.85993	4.1673	4.3204609746800005	4.510690572190001	4.171789588959999	3.87777	4.682634817099999	4.75995	4.524770729019999	4.8527522130800005	3.90717	3.86857
metab_7723	metab_7723	1.4523794759200002	0.1632	1.0679	4.52116	4.25049	4.59434	4.16287	4.530608989669999	3.47912	4.735200020530001	4.48561	4.41173	4.23463	4.8198	4.58367
metab_906	metab_906	1.31529	0.2048	1.0678	4.27385	3.96976	3.87249	3.88806	3.0090146923299996	3.90443	4.13438	4.41965	3.8391120488999997	3.94141	4.0982000352800005	4.0418488130300005
metab_376	metab_376	1.5429	0.1874	1.06756	4.5946429897500005	5.471667838919999	5.1306	4.68728	5.6399	4.75577	5.27982	4.634303275380001	5.608323878119999	5.63512	5.69144	5.48037
metab_11565	metab_11565	0.965816	0.4957	1.06747	4.380964639669999	3.20808	3.75636	4.06482	3.70131	2.32053	4.35968	3.31863	3.87439	3.3440209462599997	4.00085	3.97837
metab_11506	metab_11506	1.0059	0.4598	1.06732	3.3413262259099996	3.25769	3.5629231740199994	3.65647	3.8584108857999997	2.37813	3.989778856619999	2.65066	3.8249073733699994	3.39676	3.84105	3.69836
metab_6559	metab_6559	0.99267	0.43700000000000006	1.06566	3.26652	3.89686	3.29016	3.2838270852900004	4.088735918209999	3.28435	3.20552	3.1677088883099995	4.29388	4.38724	4.1625805084400005	3.27516
metab_11493	metab_11493	0.96131	0.6095	1.06564	2.8448834697099996	2.8492281945399998	3.91558	4.51499	4.3720678271199995	2.8952783703400002	4.4165	2.74617	4.2246806791100004	3.6087037783199998	4.61254	3.18631
metab_415	metab_415	1.8542295979900003	0.0791	1.06531	5.20298	6.3095902188999995	5.99989	5.62034	6.22845	5.821005725419999	6.23498	5.782911814559999	6.33327	6.4237	6.46636	6.23795
metab_8377	metab_8377	1.31185	0.2709	1.06506	3.58997	4.8792913765499994	4.15697	3.635573291619999	4.323963969119999	4.12562	4.00359	4.4208953501699995	4.52757	4.76165	4.55582	4.049482579069999
metab_9474	metab_9474	1.3881	0.2385	1.06506	3.1213600823400003	2.79671	3.13173	3.01583	2.98813	3.39238	3.46238	2.69367	3.2481282816299997	3.4435267380300005	3.13994	3.6554052962599997
metab_9711	metab_9711	1.53749	0.2586	1.06476	6.42366	5.69451	6.91825	5.82812	5.15304	6.3961492069000006	6.55371	6.5787987146599995	5.63737	6.44986	7.18693	6.36457
5-Hydroxyindoleacetic acid	5-Hydroxyindoleacetic acid	1.5944087478400002	0.055639999999999995	1.0645	4.51887	4.09742	4.09538	4.04437	4.05492	3.9340830817800003	4.40146	4.27745	4.07308	4.33819	4.72987	4.52212
3-Succinoylpyridine	3-Succinoylpyridine	1.99516	0.01247	2.11428	5.36884	5.63439	5.10924	5.33191	5.09948	5.19098	5.40527	5.68841	5.50407	5.57645	5.93911	5.65873
metab_4671	metab_4671	0.98305	0.5438	1.06354	3.3637356836400003	5.20813	5.07222	3.68474	4.997273530909999	5.15372	3.31597	5.19859	5.25346	5.316659153680001	5.241646799140001	4.89906
metab_5452	metab_5452	0.9228185637799999	0.5877	1.06312	2.78421	4.86789	4.6916678669400005	4.52658	4.6091	4.47047	2.7364983289099998	4.894910296619999	5.05823	4.964583687669999	4.98905	4.94355
metab_12268	metab_12268	1.64305	0.008951	2.11284	3.50956	3.43851	3.3717029033999997	3.43928	3.41018	3.5468330686400003	3.9567053892199997	3.69719	3.6547	3.5758795490800006	3.53308	3.6046782696900004
metab_8852	metab_8852	1.07795	0.3885	1.06227	4.86367	3.4752885714699997	4.461973664459999	4.325878654519999	3.59147	3.46905	3.9832652446900005	4.6467327444599995	3.8002502858300002	4.36534	4.53535	4.35894
2-aminoethyl dihydrogen phosphate	2-aminoethyl dihydrogen phosphate	1.2628817455799999	0.3922	1.06118	3.64594	5.798569768819999	5.735225494219999	5.461239803450001	5.675777600219999	5.55791	4.98132	5.70847	5.83128	5.89218	5.69706	5.71213
metab_4041	metab_4041	1.02634	0.4441	1.06115	2.5898	4.29125	4.28887	4.09366	4.2186	4.361326601469999	3.65634	4.48774	4.2270636680199996	4.43661	4.2904317259599996	4.20091
metab_7518	metab_7518	1.19424	0.4379	1.06112	2.6614	3.38599	3.2398097937299997	3.81411	3.78518	3.5294508543000003	3.42005	2.76406	4.097002965580001	3.8186496522300004	3.8031	3.7654402754300005
metab_4679	metab_4679	1.01391	0.5423	1.06106	3.57919	5.7525	5.509538547130001	4.49749	5.54606	5.57516	3.67864	5.667400873099999	5.87059	5.77107	5.81922	5.516645748509999
metab_10182	metab_10182	1.25194	0.2978	1.06084	4.99859	3.88365	4.87692	3.89661	5.17981	4.88081	4.7056	5.1576702898699995	4.92983	4.61451	5.21172	4.77925
metab_6651	metab_6651	1.22145	0.2957	1.06071	3.6946340034599996	4.33397	4.35485	3.71195	4.66634	4.1455040490699995	4.42693	3.59578	4.62204	4.59815	4.67871	4.4975227356900005
metab_11615	metab_11615	1.6168333203999998	0.06252	1.0604	5.09253	4.89927	4.60221	4.56383	4.27766	4.3807204219099996	5.11556	4.88048	4.82284	4.92785	4.83874	4.9077773993300005
metab_7533	metab_7533	1.61069	0.006940999999999999	1.06011	3.47081	3.5043075616800006	3.4348425088599996	3.4896363151699994	3.47673	3.48829	3.9410194595599997	3.758	3.6660261248800006	3.65929	3.5474996383699997	3.54332
metab_11030	metab_11030	1.5888323116299998	0.1493	1.05944	4.579622669130001	3.6354552466500003	4.48499	4.630508494780001	4.407241812290001	4.607558837209999	4.947189064330001	4.6268300924400005	4.6355	4.5248	4.53328	4.64438
metab_9355	metab_9355	1.1380112191299998	0.3334	1.05915	3.20556	3.5153052110800003	3.9772084383800004	3.8125648490300006	3.22743	4.07081	3.7332616414699995	4.09349	3.2139	3.93496	3.88481	4.23682
metab_689	metab_689	1.0320743347499999	0.5124	1.05912	3.40726	3.4636670855300005	4.15942	3.4303217458399997	4.6107	3.8646999404800004	5.18745	3.4469092514599997	4.3099040228300005	3.4367616027599994	3.82722	4.08849
metab_1686	metab_1686	1.14601	0.1727	1.05888	3.33018	3.09974	2.81414	3.0276	3.04755	3.4321	3.0831091713800003	3.38336	3.0615976450300004	3.6221767133499996	3.33736	3.36533
metab_5113	metab_5113	1.12294	0.564	1.05878	2.88501	3.41717	3.35877	4.4608	4.26927	3.8617734335400002	3.06618	3.1568600516400003	4.53123	4.037568604790001	4.58017	4.1870236942000005
metab_6605	metab_6605	1.4258483607700003	0.1694	1.05789	4.58421	5.3727126613100005	5.03111	4.601521421519999	5.14479	4.60205	5.18006	4.5379	5.26839	5.4159	5.34911	5.27976
metab_8504	metab_8504	0.914979	0.5779	1.05742	2.4225	3.6768	3.6122850007099996	3.5775066401699998	3.94967	3.13476	3.7146246292900003	2.32405	3.9302135516300005	3.9331769853500003	3.90911	3.7335073816800004
metab_10994	metab_10994	1.11665	0.36700000000000005	1.05715	5.12051	4.34018	3.74234	4.79636	4.2883	4.48495	4.34453	5.30383	4.10988	4.50751	5.06745	4.97178
metab_5069	metab_5069	1.97053	4.857e-05	1.05706	4.51336	4.36012	4.32041	4.4046	4.2909	4.39437	4.60464	4.71873	4.61504	4.63296	4.62767	4.588170186419999
metab_5524	metab_5524	1.20458	0.2571	1.05685	3.0519782894599996	3.20895	3.69589	3.15049	3.32882	3.0851632875700004	3.23423	3.09161	3.8441417491800003	3.4815	3.27242	3.70806
metab_5848	metab_5848	1.09343	0.5389	1.05645	3.56813	5.08295	4.878092161650001	3.86421	5.15408	4.978559161830001	5.06826	3.4427638652900003	5.06005	5.07872	4.8910433203300006	5.5382506534500004
Oleoyl-l-carnitine	Oleoyl-l-carnitine	1.82035	0.05727	1.0558	6.44366	6.19646	6.175567351080001	6.36063	6.07852	6.2771027116299996	6.368289058489999	7.216361363280001	6.15076	6.44801	6.805710442580001	6.634170145980001
metab_11248	metab_11248	0.977531	0.5177	1.05568	2.87545	3.6420864965900006	3.86281	3.89147	4.013551254469999	3.05249	3.4939466458199995	2.77672	4.18124	3.9050878002099996	4.18247	3.9839524701899998
metab_348	metab_348	1.11639	0.2653	1.05557	3.56514	4.02043	3.5780033297099996	3.5881980341000004	4.21295	3.59834	3.5173586885400003	3.60479	4.2218818452999995	4.02986	4.29888	4.14632
metab_436	metab_436	1.63508	0.05775	1.05547	4.61292	5.4529	5.2890570087099995	4.79767	5.02089	5.115803974069999	5.43503	5.20232	5.35028	5.3306402757099995	5.281450270880001	5.367292516569999
metab_11996	metab_11996	0.766437	0.6307	1.0552	3.2832398768099997	5.00993	3.3068744124799996	3.3940098721900003	4.26621	4.21541	3.2222364021900005	3.64323	4.76392	5.4093	3.8616	3.87114
metab_695	metab_695	1.47505	0.07088	1.05504	4.00986	4.51358	4.46576	4.092522477169999	4.4812638180599995	4.4895784900099995	4.47768	4.445277644090001	4.72628	4.58947	4.852679212230001	4.39255
Palmitoyl ethanolamide	Palmitoyl ethanolamide	1.09405	0.4852	1.05501	6.893384457510001	5.0774106326199995	5.04064	4.98688	4.885468898969999	4.8538079753600005	6.222749909580001	5.8041579722000005	4.7914	4.92308	6.029510760669999	5.71739
metab_10972	metab_10972	1.19579	0.3396	1.05452	3.5420390683699994	4.89236	4.9819842871399995	4.975856354669999	4.85494	5.14497	4.65805	5.119281266090001	4.917642305909999	5.29722	5.065094423430001	4.88537
metab_414	metab_414	1.20524	0.3929	1.0538	3.9917599786599998	5.459722427030001	5.274472069090001	5.08868	5.67601	5.066133123719999	5.351947705490001	4.43437	5.63299	5.618387919269999	5.668767583609999	5.496545716619999
metab_8396	metab_8396	0.932609	0.4687	1.0537	2.5777684494499997	3.9896	3.91588	3.7934872893800002	3.8439279958099997	3.66416	3.20959	3.5976366990300006	4.01412	4.09981	4.0032237212099995	4.02924
metab_10240	metab_10240	1.25106	0.3423	1.05313	4.02611	5.6501833039400005	5.27834	5.8903051280400005	5.61131	5.6113328848599995	5.65429	5.92715	5.42288	5.47273	5.56885	5.73
metab_13274	metab_13274	1.3660270515900002	0.1546	1.05294	4.21096	4.66845	4.60056	4.29044	4.352497592200001	4.74128	5.25574	4.62462	4.66921	4.6718	4.31336	4.75103
metab_10141	metab_10141	0.901023	0.3127	1.05278	2.7792023524299996	2.82611	2.9475602734400006	2.46827	2.27936	3.18092	2.7943410990099995	2.87688	2.98325	2.93556	2.9349452981999997	2.82664
metab_2413	metab_2413	1.0242174133600002	0.3526	1.0527	3.06896	4.229591672850001	4.13043	4.11873	4.11879	4.12952	3.7199814066300005	4.60503	4.100419001100001	4.28248	4.18708	4.1574846463699995
metab_6708	metab_6708	1.2910083614399999	0.1826	1.05267	4.126827464680001	4.86592	4.564076935169999	4.28167	4.76747	4.393018887669999	4.90593	4.20678	4.90573	4.98672	4.77923	4.63558
2-Hydroxyethanesulfonate	2-Hydroxyethanesulfonate	1.49522	0.04417	2.10257	3.98288	4.41104	4.20806	4.177085663480001	4.39694	4.16155	4.70194	4.1776	4.43842	4.51421	4.47917	4.36028
1,25-Dihydroxy-16-ene-23-yne-vitamin D3	1,25-Dihydroxy-16-ene-23-yne-vitamin D3	1.40785	0.2957	1.05249	5.19191	3.99379	5.30862	4.67582	5.31531	5.348184019700001	5.36916	5.26154	5.424431975619999	4.9137980510000006	5.05731	5.370911455630001
metab_1955	metab_1955	1.50988	0.009479000000000001	1.05244	3.63382	3.5250383528699993	3.5404654160900004	3.62044	3.6553787136800002	3.4202	3.5377940053300003	3.7393767472800006	3.8112568846399997	3.82926	3.83978	3.7600379871699996
metab_5446	metab_5446	1.9980138813400001	0.007169	1.05235	5.596360717940001	5.783830325369999	6.08197	5.7051	5.77555	5.89654	6.118687817810001	5.8618367427799996	6.21592	6.288642596360001	6.1061833094199995	6.076322922109999
metab_4565	metab_4565	1.61013	0.010759999999999999	1.05218	4.29317	4.0396801795699995	4.203427924230001	4.10583	4.07935	3.9971092947900004	4.37476	4.50493	4.34038	4.38159	4.1150545445899995	4.29629
metab_712	metab_712	0.9852765930249999	0.3809	1.05206	4.04796	3.69324	3.24882	3.6156770896199997	2.8632323543299996	3.39157	3.5749861402900005	3.9660234234400003	3.72851	3.67399	3.814	3.19214
metab_13162	metab_13162	1.5519099029899999	0.1149	1.052	5.1351	6.0389	5.749300836540001	5.42331	5.9735772333099995	5.601041271490001	5.915909952150001	5.49645	6.05878	6.14059	6.1262434282800005	5.94841
metab_11672	metab_11672	1.4951588513499998	0.008473	1.05166	3.3421820497500003	3.21857	3.2508	3.23379	3.26414	3.43491	3.3757494495200002	3.40215	3.4274503223900004	3.59834	3.3925634642599998	3.57098
metab_10477	metab_10477	1.1257073470899999	0.3371	1.05157	3.83038	4.24302	4.66513	4.49867	3.9868167278500004	4.02688	4.86961	4.05277	4.4604779382099995	3.83847	4.84729	4.4807
metab_7463	metab_7463	0.883135	0.5167	1.05125	2.94866	4.79324	4.33789	4.26729	4.55232	4.3894	3.62067	4.30616	4.79428	4.798825362440001	4.66033	4.40345
metab_5856	metab_5856	1.34421	0.1949	1.05122	4.132196298859999	5.29758	5.257932676409999	4.91596	4.90657	5.12087	5.25129	5.28928	5.1310698098000005	5.15405	4.98845	5.33595
D-Xylono-1,5-lactone	D-Xylono-1,5-lactone	1.7537300493799999	0.04213	1.05112	5.13873	5.42722	5.28582	5.616545342309999	5.45459	5.35943	5.53743	5.24505	5.91203	5.67303	5.83643	5.72708
metab_365	metab_365	1.71094	0.03625	2.10103	5.1432	5.821200001240001	5.6321702372599995	5.3739499765100005	5.75851	5.5481186225600005	5.8313	5.57739	5.8520376906300005	5.91609	5.9623704793400005	5.83199
metab_8717	metab_8717	0.8661175134219999	0.6424	1.05093	5.48424	3.20932	5.06381	3.22228	5.24922	5.10403	4.7974	5.24318	5.03815	3.8512916971300006	4.48185	5.30915
metab_3830	metab_3830	0.909144	0.4106	1.05092	3.37278	3.22548	3.25457	3.23644	3.2267449371200003	3.24658	3.2129064480299996	4.38064	3.2354915447099994	3.24288	3.23115	3.2511
metab_5547	metab_5547	1.22636	0.1888	1.05063	4.56467	4.09576	3.8459741839699997	3.83454	3.9253270785400005	4.14955	4.47531	4.5847426351800005	3.97036	4.22278	4.29363	4.1041320381099995
1-(6-((3-Methoxyestra-1,3,5(10)-trien-17-yl)amino)hexyl)-1H-pyrrole-2,5-dione	1-(6-((3-Methoxyestra-1,3,5(10)-trien-17-yl)amino)hexyl)-1H-pyrrole-2,5-dione	1.1467	0.484	1.05002	3.77404	6.05028	6.22921	6.12819	6.15237	6.09344	6.12979	5.97408	6.08267	5.98538	5.964566437359999	6.01127
metab_5839	metab_5839	1.18647	0.2408	1.04997	4.191558339369999	4.91248	4.75054	4.21462	4.791165067240001	4.40018	4.1948502226699995	4.66625	4.9972726859400005	5.07676	4.87437	4.81212
metab_380	metab_380	1.59392	0.07005	1.04986	4.9983	5.86342	5.65475	5.3521	5.70081	5.522514793659999	5.80687	5.535153279219999	5.8374	5.86331	5.87207	5.8242653636699995
metab_1883	metab_1883	0.9761742201200001	0.4835	1.04975	3.4436665703900005	4.556697005809999	3.45653	3.55472	4.151558393399999	3.99313	3.39589	4.30078	4.37989	4.46659	4.2315548541100005	3.53391
metab_3963	metab_3963	1.2038	0.4627	1.04975	5.966118206830001	4.09254	5.89521	4.77101	5.923121816819999	5.91452	5.71098	5.981861747919999	6.12075	5.406595337380001	5.25164	5.71048
metab_1610	metab_1610	1.3097628218200001	0.08782999999999999	1.04936	3.50063	3.8539965902099995	3.9052841210400002	3.6643365236900003	3.74253	3.9419640377800005	3.7375922189899997	3.7530973835800006	4.055487328480001	3.9966031912199997	4.172157615280001	4.00819
metab_337	metab_337	0.973448	0.6096	1.04923	3.20636	5.02797	4.79505	4.58027	5.207620745380001	4.6029727531999995	4.89129	3.246	5.168	5.15302	5.213077843530001	5.09945
metab_13313	metab_13313	0.9114	0.4498	1.04899	3.39159	4.02592	4.10132	3.9142789252900005	4.38316	3.45211	4.00688	3.29276	4.5004	4.42953	4.29922	3.8816346785699998
metab_5641	metab_5641	1.0077860872799997	0.2937	1.04898	3.4503886983800007	4.10762	3.5627822350400002	3.47345	3.6079504820699997	3.48359	3.40262	3.9031405630800005	4.22842	3.9848534668599997	3.61411	3.6143595277599996
metab_7185	metab_7185	1.5301911438100002	0.022690000000000002	1.0489	4.37419	4.44356	4.32819	4.13018	4.456250327159999	4.40183	4.75285	4.406311420480001	4.559789124030001	4.64197	4.6835593629300005	4.37229
12-Oxo phytodienoic acid	12-Oxo phytodienoic acid	0.819151	0.6107	1.04883	5.0258	3.35811	3.33066	3.67277	3.9109279400099997	3.68048	4.4606973627099995	4.94798	3.3398992014899997	4.09385	3.5763926011100002	3.68081
metab_7482	metab_7482	0.7069765444480001	0.6298	1.04827	2.81521	3.64961	4.1718	2.8325	3.99529	4.03824	4.70954	3.04819	4.05702	3.74827	3.70618	3.2699290150099998
metab_13167	metab_13167	1.39943	0.09391000000000001	1.04805	4.34908	5.006732692180001	4.78941	4.54045	4.9488351041000005	4.7092319197900006	4.91311	4.64476	5.0335121459300005	5.11606	5.069167627850001	4.93155
metab_6641	metab_6641	1.0240642076200002	0.3633	1.04797	3.7198832335300005	4.52995	4.228661245990001	3.9698989998800003	4.602408656130001	4.08772	4.33244	3.62103	4.63789	4.62298	4.6122	4.52167
metab_6952	metab_6952	0.989133	0.4025	1.04791	3.15436	4.0773	4.111231779750001	3.89463	4.30472	3.87599	3.5368346181300003	3.8097866959400006	4.366660174830001	4.17819	4.29378	4.35729
metab_12298	metab_12298	0.762534	0.5826	1.04782	3.4625830614399997	4.5976	4.40399	3.5265826160500002	4.373934097209999	3.7244148188999997	3.40157	3.3712508458599997	4.81411	4.8127	4.53421	4.31057
metab_11454	metab_11454	0.8436112509129999	0.5067	1.04782	3.2924680155400003	4.41094	3.85615	3.30977	4.11938	3.97351	3.23146	3.9883026955300003	4.51067	4.39894	4.20351	3.7294123939899997
metab_12258	metab_12258	1.01713	0.5720000000000001	1.04759	3.3770087375999998	4.41525	4.76109	4.06321	4.04685	4.6818	5.36119	3.2781826601499997	4.5517550796699995	4.415313426580001	4.42033	4.5203620966699996
metab_7844	metab_7844	1.12439	0.4237	1.04755	3.4682391195099997	4.23579	4.326772806419999	4.53024	4.415080272869999	4.13416	4.410681419019999	3.49135	4.56504	4.59737	4.68005	4.55888
metab_3092	metab_3092	0.790574	0.6135	1.04711	4.4126642587300005	3.9124011899699997	4.51188	4.97397	3.4378126341300006	3.4576535756499998	4.72037	5.18156	4.49708	3.5804160264099996	3.4422166251699995	4.45273
metab_12014	metab_12014	1.16058	0.08677	1.04697	3.3933	3.1941379275300004	3.3957722330299998	3.29235	3.2156	3.31182	3.69008	3.6335337083599994	3.4387	3.43544	3.2903464068700004	3.2397095419200004
metab_5552	metab_5552	1.4917	0.01192	2.09689	4.16424	4.09903	4.036190373869999	4.04577	3.82877	4.01168	4.12093	4.38995	4.18622	4.19851	4.28216	4.14236
metab_8011	metab_8011	1.13601	0.2673	1.04688	3.6502875464199995	4.56913	4.54922	4.18969	4.50033	4.39404	4.30537	4.39823	4.32766	4.64636	4.472	4.918295142830001
metab_3800	metab_3800	0.790717	0.4904	1.04684	3.6638828758699997	3.44453	3.21629	3.48131	2.40583	3.5146764721800006	3.4410019125300004	3.57322	3.06977	3.3419121093799995	3.36423	3.8590190864199996
metab_10650	metab_10650	0.952973	0.3374	1.04635	3.99453	3.7023055923699997	3.4734	4.03374	3.6334536633199996	3.43021	3.35136	4.266755647109999	3.65984	4.104129201919999	4.02863	3.88986
metab_2344	metab_2344	1.25003	0.245	1.04622	5.91686	5.22396	5.22549	5.59922	5.1122	5.374914958019999	5.3840367136000005	6.40823	5.3018872537699995	5.67869	5.64415	5.53708
metab_5417	metab_5417	1.1848406067100001	0.3572	1.04616	4.61323	6.04526	5.93779	5.535844769419999	6.09463	5.95816	5.29664	5.89057	6.23899	6.028628336950001	6.081228509400001	6.22358
metab_6311	metab_6311	1.03482	0.4697	1.046	3.90844	5.62879	5.48987	5.3611	5.72623	5.18497	5.3481689797300005	4.70891	5.75625	5.730519156880001	5.7843559966699996	5.41645
metab_10800	metab_10800	0.924251	0.4543	1.046	4.955048767069999	4.27587	4.45173	4.88878	3.80773	4.4871	4.51555	5.6638794291100005	4.30189	4.452877440330001	4.68447	4.487469525290001
metab_12139	metab_12139	0.718619	0.6546	1.04575	5.22404	4.19164	4.96018	4.65208	4.79951	2.9250125524299997	5.549195177490001	4.40918	4.07013	3.73075	5.22331	4.99806
metab_7090	metab_7090	0.894727	0.4812	1.04532	3.79225	4.993374254719999	4.8150933689499995	4.7014	4.80151	4.70225	3.7312251052999996	5.1674	4.87546	5.21211	5.10973	4.970301720859999
metab_8743	metab_8743	0.787558	0.4949	1.04531	2.82838	3.83122	3.80175	3.73557	2.8502334230799997	3.4817524825699997	3.0616270064099997	3.6444864371900003	3.6349338592100002	3.75242	3.64756	3.71287
metab_8415	metab_8415	0.894551	0.58	1.04528	3.4232001886299996	4.62552	4.12284	3.4405085910500004	4.23653	4.13404	3.3621873097900004	4.42497	4.6176	4.723256913319999	4.50963	3.43184
metab_1724	metab_1724	1.44971	0.01324	2.09511	4.103502204230001	3.7703203006300003	4.00337	3.9381481496599995	3.8830056012800003	3.9749510524500002	4.19916	4.24462	4.01886	4.13051	4.1311515519199995	4.0202416005699995
2,4-Thiazolidinedicarboxylic acid, 2-methyl-	2,4-Thiazolidinedicarboxylic acid, 2-methyl-	1.1798	0.2024	1.04497	4.1175951391500005	4.97495	4.4286	4.476621023480001	4.72027	4.634908544619999	4.41722	4.80677	4.8749095024199995	5.024762774069999	4.88918	4.57122
metab_4716	metab_4716	0.8505190667479999	0.5666	1.04475	3.91246	5.45453	5.38326	4.69903	5.36027	5.487725855340001	3.86468	5.459820597819999	5.60538	5.6560094114999995	5.58673	5.486189680290001
20-Hydroxyeicosatetraenoic acid	20-Hydroxyeicosatetraenoic acid	0.833378	0.6385	1.04432	4.1393757110800005	4.73814	4.53448	5.0654006569300005	3.96994	4.89832	3.88703	6.439034208810001	4.50286	4.93023	4.83615	3.96527
metab_9162	metab_9162	0.666914	0.7162	1.04421	5.27651	3.05873	3.64272	4.81607	3.07625	4.0170710215800005	5.17153	4.492155090330001	3.81156	3.06246	4.340136499190001	4.06696
metab_9451	metab_9451	0.968917	0.3929	1.04415	4.16975	4.571588381540001	4.357060382709999	4.99967	4.18979	3.9376683548400004	4.27915	5.18031	4.38434	4.86412	4.4580466348400005	4.2207085509099995
metab_4025	metab_4025	0.851292	0.581	1.04413	3.1732358867799997	5.2812	5.23775	5.1511	5.24506	5.41415	4.43145	5.36168	5.16662	5.40334	5.28504	5.1542386460300005
metab_3510	metab_3510	1.06581	0.3042	1.04402	4.188316834709999	4.88889	4.73703	4.59751	4.87328	4.79531	4.1405285977399995	5.20818	5.02944	5.07038	4.84368	5.02138
metab_11521	metab_11521	0.881355	0.4559	1.04388	3.7039481015699995	4.66883	4.2727913300300004	3.72126	4.36016	4.429	3.64292	4.47957	4.6299997606400005	4.8925181793400006	4.429162033380001	4.18834
metab_12304	metab_12304	0.875321	0.3938	1.04383	4.22709	3.6286135934400003	3.65946	3.83763	3.64031	3.3197322840499996	4.489692408380001	3.73945	3.6841815648100003	3.5657702083599996	3.78046	4.035345539290001
metab_9204	metab_9204	1.1023	0.1715	1.04367	3.8500202290800005	3.9880011503099997	3.87366	3.86733	3.8719040608199995	3.9088408668300003	3.7889918746800006	4.46314	4.30546	4.11708	3.8453297503500004	3.85866
metab_8518	metab_8518	0.990055	0.5552	1.04348	3.5807740384099995	4.40473	4.422933759659999	4.76439	4.6513469150499995	3.84431	4.2831	3.3726515252900002	4.92127	4.59436	4.82201	4.788
metab_12849	metab_12849	1.14712	0.1252	1.04343	3.56488	3.9757388963499998	3.93603	3.6350766227900007	3.6996784134900005	3.7083745486699997	3.6891	3.9676567209800004	4.15742	3.9439	3.7485066258199997	3.9901924803099997
metab_7287	metab_7287	1.4598411543599998	0.02081	1.04327	4.4090460908099995	4.5479707952199995	4.5133530766500005	4.51018	4.40212	4.37883	4.41732	4.7783	4.70802	4.776354280980001	4.74137	4.49488
metab_10388	metab_10388	1.2114242804200002	0.1667	1.04324	4.61664	4.71126	4.89115	4.510665013580001	4.42758	4.73033	5.0239	5.24034	4.38876	4.886363919669999	4.7596271446900005	4.79587
metab_7398	metab_7398	1.19821	0.05716	1.04278	3.5598000169699997	3.5258	3.5153280655400003	3.4023566427499996	3.50618	3.67152	3.86391	3.8268252948900003	3.7351028917800004	3.5224051733599997	3.59191	3.5445386694599996
metab_11307	metab_11307	0.8106611635459999	0.6574	1.04272	2.6737907966799996	4.104015843380001	3.93088	3.76386	4.12509	3.87317	3.9928976940800007	2.57515	4.260413700930001	4.30341	4.25481	4.0439
metab_1827	metab_1827	1.40066	0.005046	2.09258	3.7428894903800005	3.74109	3.5904785194199995	3.59974	3.62804	3.53745	3.7074285328199994	3.79391	3.7573339873300005	3.9019903897500003	3.79859	3.8099958578400006
metab_8205	metab_8205	0.76925	0.5552	1.04258	3.34445	4.2769	3.8963626836300005	3.85464	4.33271	3.8262244845599995	3.52778	3.24563	4.41428	4.60607	4.510819544009999	4.22721
metab_6529	metab_6529	0.782152	0.5321	1.0425	3.68671	4.61868	4.59332	3.93643	4.7345266309300005	3.70455	4.12037	3.58786	4.81188	4.682073771780001	4.73879	4.4071
Carotene-gamma	Carotene-gamma	1.3826	0.1752	1.04224	5.01909	5.16047	5.69866	5.49924	5.694536489330001	5.88603	5.923126795140001	5.8864	5.658162656649999	5.388268178150001	5.74718	5.74548
metab_27	metab_27	1.56924	0.00028789999999999995	1.04214	3.7879847629000003	3.6830010247400002	3.77895	3.8479217041300005	3.72535	3.81316	3.92271	3.98433	3.9028961244300002	3.9577731251099997	3.8746153200499998	3.95016
metab_11383	metab_11383	0.754225	0.7252	1.04213	2.66508	3.74868	4.27502	3.3338820835900003	3.7846168537000002	3.6976351060300003	2.60418	2.662	4.501585542130001	4.28743	4.2583012255699995	4.09391
metab_7828	metab_7828	1.11077	0.7609999999999999	1.04208	2.65643	3.35854	5.1330083345599995	5.073884442230001	4.3353	4.25504	2.59553	4.28214	4.939706924709999	4.00167	4.80516	5.22905
metab_5510	metab_5510	0.81318	0.4784	1.04195	3.4474326173300005	4.4845268339499995	4.31585	3.8650505630699996	4.03186	4.16685	3.39966	4.18662	4.491303945269999	4.62891	4.29229	4.334357246090001
1-methylhistamine	1-methylhistamine	0.9498713947040001	0.4234	1.04174	5.02045	5.0786593174900005	4.92049	5.196581628440001	5.16647	3.9386	5.203274341819999	4.5644	5.092687189549999	4.77844	5.38163	5.52368
metab_513	metab_513	0.7911046283319999	0.5446	1.04149	3.96384	3.9759454640499996	3.97671	4.7965	4.54912	4.47772	3.91606	4.96369	4.6673490938999995	5.30363	3.9816118552499997	3.97778
metab_13277	metab_13277	1.16828	0.1705	1.04149	4.4711059547800005	4.6815523818099996	4.48737	4.2889125343400005	4.53288	4.58142	5.158095590249999	4.395323991650001	4.73221	4.8387403443300006	4.45612	4.5852432613300005
metab_10832	metab_10832	1.10482	0.5184	1.04139	4.28162	6.408628498150001	6.701008405780001	6.46817	6.39839	6.422318991880001	6.26893	6.08446	6.67662	6.3890966464900005	6.34549	6.43286
metab_11041	metab_11041	0.7858416430480001	0.6101	1.04124	3.0102820873900002	5.03734	5.0592	4.91562	4.99347	5.20654	4.23299	5.104916627230001	4.8986957998000005	5.19965	5.01541	4.9354
metab_748	metab_748	1.4599639174899999	0.01273	1.04123	4.63067	4.48497	4.32578	4.39315	4.3264129350900005	4.46896	4.7509165296800004	4.71834	4.56869	4.5933695966000005	4.5617	4.53092
metab_13077	metab_13077	0.777047	0.5557	1.04084	2.83407	3.9862434231300004	3.5985933190199995	3.27499	4.08194	3.6757607128600003	3.96913	3.84878	3.9212866466900005	3.7152	3.8608625171699993	3.0114224760400004
metab_346	metab_346	0.956559	0.5536	1.04061	3.38976	5.179162411569999	5.14406	5.0137669785500005	5.24176	4.98844	5.06429	4.36531	5.15362	5.132244805269999	5.12699	5.29071
metab_1172	metab_1172	0.817483	0.3847	1.04041	3.5578	3.36148	3.30171	2.9195537568700005	2.9098632113700003	3.1027	3.36278	3.6046356555699997	3.20927	2.92599	3.41022	3.41404
metab_11178	metab_11178	1.00001	0.1828	1.0404	3.6144276529900004	3.5412875704699998	3.5859266540599997	3.8234	3.5242585221699994	3.2960854836199998	3.46459	3.9418976128800005	3.67416	3.58521	3.8716737807199997	3.7084851965400003
Beta-Casomorphin-5	Beta-Casomorphin-5	1.27584	0.2409	1.04005	5.3441262495699995	6.413227679480001	6.11297	6.61172	6.33386	6.33487	6.4787884579499995	6.75978	6.24716	6.277584336109999	6.31369	6.5632481372300004
metab_10494	metab_10494	1.03755	0.2791	1.03996	4.8638	4.65151	4.21573	4.555623274369999	4.33878	3.94585	4.9342	4.63586	4.3470407379300005	4.57205	4.538429151630001	4.60981
metab_10757	metab_10757	1.10109	0.2763	1.03991	5.3038351955800005	4.72261	4.94139	4.96464	4.57596	4.95517	5.57971	5.19007	4.64673	5.07611	4.82748	5.324247037659999
metab_7013	metab_7013	0.985781	0.4528	1.03976	4.06679	5.38551	5.3075	5.3695845129999995	5.48649	5.01648	5.708807501290001	4.762765948309999	5.24268	5.09175	5.5717830806599995	5.47266
Rhodamine 6g	Rhodamine 6g	1.07815	0.2739	1.0397	3.6227279073500003	3.6348290121499995	4.22685	4.07157	3.91278	4.413149809659999	4.17069	4.2601	4.1591	4.07763	4.175650158630001	3.98256
metab_3507	metab_3507	1.1968704722399999	0.1997	1.03959	5.17327	5.3906561564199995	5.18067	5.14747	5.20553	5.2707	4.96004	6.07303	5.3685372867900005	5.42215	5.36928	5.4179
metab_11343	metab_11343	0.830769	0.6571	1.03953	2.71636	4.05695	3.89505	3.9116879014199997	4.12148	3.7651255902699994	3.8524965054800004	2.7061700409599996	4.12963	4.24105	4.1809378519400004	4.24451
metab_10694	metab_10694	1.06143	0.2539	1.03939	4.69468	4.495996494730001	4.095254901650001	4.5385165257599995	4.32359	4.35134	4.35985	5.11711	4.58425	4.659953532519999	4.48246	4.342570053769999
metab_12984	metab_12984	1.04381	0.2523	1.03936	4.10423	4.502454172159999	4.12788	4.17475	4.27113	4.12207	4.91918	4.45287	4.112580980490001	4.32009	4.3793	4.11287
Euscaphic acid	Euscaphic acid	1.15377	0.1725	1.03928	5.06944	4.262	4.766288991130001	4.443336413430001	4.43688	4.51155	4.6462	4.78291	4.864547344719999	4.84116	4.73422	4.70485
metab_532	metab_532	1.41595	0.03975	2.08927	4.75002	5.13916	4.84907	4.887494956409999	5.137068021419999	5.03039	5.3754	4.998501484049999	5.181574062759999	5.13515	5.153078430380001	5.12141
metab_4415	metab_4415	0.8182450637630001	0.4335	1.03926	3.2648579775099997	3.3708680507700004	3.3969922278799998	2.8152723441600003	3.1681893206800003	3.2395944019300003	3.2002615585500003	3.38992	2.9398793216100003	3.2407483180299996	3.89043	3.3516590487299998
metab_11392	metab_11392	0.592016	0.7335	1.03926	3.0856108625300003	5.3916	4.3354	4.141022855669999	5.141600281640001	5.111494970940001	3.02463	4.92032	5.182	5.613652030040001	4.97644	4.55721
metab_628	metab_628	0.818818	0.4568	1.0389	3.94204	4.69918	4.45843	3.9651	4.5601	3.9752467600599997	3.8942513086000003	3.9816939646900003	4.77813	4.7946121243199995	4.66269	4.48883
metab_3317	metab_3317	0.9481225698260001	0.4982	1.03861	4.18507	6.03744	5.754597925310001	6.0227	6.05608	6.132120874759999	5.918466229369999	5.9916811358899995	5.65214	5.8449	6.076357515210001	6.02615
metab_7121	metab_7121	0.60233	0.6747	1.03847	4.778892239649999	3.41261	3.82555	4.08832	2.98035	4.31057	3.3637010040099997	5.02402	3.9484223246300005	3.9901148815800007	3.7865917261199997	4.18007
metab_6321	metab_6321	1.5232	0.039189999999999996	1.03837	5.37145	5.973271403069999	5.838008801819999	5.711938255900001	5.87421	5.79033	6.07335	5.8025353527600005	6.013761571769999	5.989796861109999	5.991812144090001	6.01694
2-Amino-4-oxo-6-(1',2',3'-trihydroxypropyl)-diquinoid-7,8-dihydroxypterin	2-Amino-4-oxo-6-(1',2',3'-trihydroxypropyl)-diquinoid-7,8-dihydroxypterin	1.2813656018200001	0.2725	1.03825	4.97032	4.902972484659999	5.70449	5.76657	5.34746	5.1472	5.357439176730001	5.470655850669999	5.543784929019999	5.18772	5.71763	5.78171
metab_9014	metab_9014	0.907478	0.4138	1.03823	3.86673	4.26583	4.02101	3.8840379226999997	3.88861	3.92966	3.8056967176099996	4.85014	3.8750730485300005	4.37551	3.8620349174300004	3.99979
metab_5819	metab_5819	0.881076	0.4414	1.03815	3.57601	4.69594	4.70775	4.55927	4.49059	4.70464	4.07829	4.78893	4.78029	4.82622	4.615095147780001	4.67
4-indolecarbaldehyde	4-indolecarbaldehyde	0.736306	0.5687	1.03812	3.85352	3.50797	3.71849	3.56492	3.9980546319999997	3.3966849852900003	3.5813218020699997	3.7609	3.2818	3.6391751601699998	3.7722065227800003	4.84245
Inosine 2'-phosphate	Inosine 2'-phosphate	0.769581	0.6601	1.03796	4.171331428719999	5.11076	5.07442	5.14812	5.28055	4.927274165869999	6.85607	4.00063	5.03995	4.98875	5.0989936900599995	4.85534
metab_2546	metab_2546	1.04376	0.1451	1.03771	3.7711223910300005	3.7362055240400003	3.68041	3.80545	3.4387586614099996	3.8457	3.5467709674199996	4.00408	3.83735	3.86712	3.9366899409500005	3.9261393176699997
metab_13226	metab_13226	0.7770929010750001	0.5275	1.03763	4.06643	5.02757	4.54927	4.2053771291199995	5.0594	4.353378044559999	4.59336	3.96757	5.013735796230001	5.23709	5.09306	4.38696
metab_11083	metab_11083	0.866873	0.7688	1.03715	3.5670862431800003	3.5714359825999997	5.397615579269999	6.051	5.70759	5.09863	3.50607	5.82361	5.20253	4.23424	6.135449180399999	5.5854426866299995
Heptadec-2-enoic acid	Heptadec-2-enoic acid	0.740885	0.5421	1.03706	3.4629075816800006	4.79706	4.66557	4.73699	4.55258	4.66037	3.94578	5.09754	4.62661	4.935	4.70741	4.556151794680001
metab_6300	metab_6300	0.694483	0.5826	1.03705	2.86029	4.21345	4.3039733053900004	4.10126	4.13784	4.3559523466900005	3.57182	4.373682365980001	4.14287	4.29632	4.29061	4.1814
metab_13182	metab_13182	1.13361	0.2372	1.03687	4.75012	5.758902780770001	5.7416131222099995	5.20767	5.40819	5.513155917740001	5.645572958200001	5.551464051290001	5.65132	5.5633870645800005	5.469728701919999	5.69224
metab_1846	metab_1846	1.2194742280500002	0.1174	1.03687	4.09208	4.355107691050001	4.52136	4.4523825851300005	4.58794	4.5200551327800005	4.36282	4.44234	4.63675	4.74075	4.66798	4.65236
metab_815	metab_815	1.04509	0.2236	1.03646	4.80163	4.82719	4.654188366610001	4.96653	4.25684	4.47021	4.47658	4.9729	4.78059	4.91445	4.94826	4.90361
metab_2240	metab_2240	0.871535	0.3769	1.03636	3.5259205115300007	4.3278752232499995	4.296021462330001	4.2870094422500005	4.20297	4.43917	3.89343	4.52529	4.373243811519999	4.519413011469999	4.3667	4.31277
metab_6128	metab_6128	1.5936242546700001	1.725e-05	1.03636	4.44543	4.39153	4.35666	4.42124	4.36849	4.41605	4.49056	4.60176	4.55362	4.55701	4.5851109803300005	4.56969
metab_3095	metab_3095	0.680066	0.4916	1.03627	3.4495867178800004	2.9617721327099997	3.1894	3.22127	3.73583	2.8011116708599997	3.19003	3.64417	3.5479518250199997	3.23269	3.35108	3.0899340032800002
metab_12592	metab_12592	0.952618	0.3239	1.03622	5.330318074019999	4.67447	4.83467	4.53262	4.34777	4.60611	4.93611	5.2428094199599995	4.71255	4.66695	4.77239	5.019835646630001
[3-[2,3-Dihydroxypropoxy(hydroxy)phosphoryl]oxy-2-hydroxypropyl] hexadecanoate	[3-[2,3-Dihydroxypropoxy(hydroxy)phosphoryl]oxy-2-hydroxypropyl] hexadecanoate	1.31434	0.4964	1.03603	6.54204	4.70505	6.49629	6.703246398069999	6.50972	6.50465	6.472069770040001	6.3099765449300005	6.48396	6.79942	6.25799	6.48801
metab_11529	metab_11529	0.9198262362080001	0.5995	1.03599	4.12006	4.459022919200001	4.614665102180001	5.1152708566400005	4.3405274490300005	4.19081	4.61159	3.62278	4.634087249469999	4.373189582749999	5.41284	5.14654
metab_7275	metab_7275	0.886998	0.4424	1.03598	4.69227	5.10973	5.16525	4.35531	5.255328406359999	4.9381574194599995	4.95209	4.303644397009999	5.38047	5.2529429717100005	5.42155	5.26737
metab_6497	metab_6497	0.839148	0.6051	1.03586	3.47773	4.65821	4.43163	4.468871951130001	4.64681	4.41975	4.92698	3.3789	4.66124	4.76965	4.6527943159800005	4.64768
metab_11369	metab_11369	0.671949	0.5710000000000001	1.03567	3.4189132815599996	4.33885	3.9026	3.4362216204300005	4.159	4.125797444130001	3.3579006480599998	3.9064945054000004	4.49497	4.40026	4.27577	3.78231
Pantetheine 4'-phosphate	Pantetheine 4'-phosphate	0.674457	0.5591	1.03492	4.00963	4.203792909430001	3.9078996614999997	3.35458	3.98811	4.2461	4.74598	3.3711707420200003	4.1904985539999995	4.34357	3.91564	3.97499
metab_6998	metab_6998	0.981716	0.2528	1.03457	3.94951	4.28198	3.77745	4.327075488819999	4.189855693219999	4.2949	4.3009	4.13521	4.11163	4.53356	4.137660947480001	4.458818195769999
metab_7626	metab_7626	0.965136	0.1269	1.03449	3.50207	3.36857	3.5211254340499996	3.43212	3.40088	3.3024985768299997	3.7675920538699996	3.63251	3.5435272426099997	3.5428595027699994	3.41324	3.33725
metab_8772	metab_8772	0.66897	0.6508	1.03439	3.1649397453900003	4.71634	4.792433719780001	4.72478	4.75224	5.06756	3.8663	4.99588	4.7056980498000005	5.151242914659999	4.74544	4.68655
metab_10668	metab_10668	0.661852	0.6049	1.03422	4.360269918949999	3.44963	3.7190111940199997	3.7966588855400003	3.32844	3.08943	4.177528907209999	4.14104	3.2632258897299997	3.77282	3.5914	3.5435178064699997
metab_9588	metab_9588	0.970593	0.294	1.03411	4.5766	3.79319	4.11169	4.19136	4.568560629659999	4.43633	4.44779	4.309513978430001	4.38788	4.34354	4.59164	4.4729466987099995
metab_5226	metab_5226	1.24247	0.0463	2.08374	4.80498	4.74528	4.72491	4.4540233574400006	4.46773	4.54975	4.66572	4.81091	4.72427	4.81355	4.848207926050001	4.8187
metab_1192	metab_1192	1.42471	0.002993	2.0836	4.71499	4.570247169119999	4.506703337769999	4.54264	4.527273424180001	4.6408	4.68524	4.84318	4.719154625980001	4.72821	4.74905	4.70337
metab_12502	metab_12502	0.868455	0.401	1.03345	4.363	5.1037	4.8131	4.94899	4.98579	5.02062	4.30197	5.302714374140001	5.06744	5.1144513828900005	5.16107	5.269671270319999
Trans-zeatin riboside monophosphate	Trans-zeatin riboside monophosphate	0.9105343549799999	0.5048	1.03325	4.82505	6.62752	6.43491	6.287991749319999	6.5634	6.43391	5.984936707209999	6.20829	6.62905	6.59284	6.545685472330001	6.444380614939999
metab_3677	metab_3677	0.861589	0.4522	1.03318	5.76387	5.612658451819999	4.37232	5.63059	5.20756	5.599146674990001	5.74753	5.49029	5.668935264119999	5.61556	5.187590898480001	5.54249
metab_6919	metab_6919	1.0896052999799999	0.2056	1.0331	5.24288	5.106141442219999	4.72982	4.84448	4.6979429670099995	4.74005	5.0466	5.36207	4.968479417069999	5.18137	4.876190563430001	4.90114
metab_12491	metab_12491	0.793043	0.5578	1.03293	5.80471	5.1192458404100005	6.045649710299999	6.22988	5.57832	5.108847934130001	6.15239	6.15068	5.1702	4.99935	6.350661906900001	6.1790164571599995
metab_6806	metab_6806	0.9509078359379999	0.1834	1.03291	3.65351	4.16129	3.8835611430199997	3.9116219358599995	4.11672	3.79047	4.1796169576699995	3.92715	4.09087	4.14312	4.035582300280001	3.9176120678400004
Glu-Lys	Glu-Lys	0.996273	0.3241	1.0327	5.08002	4.698879269680001	5.15068	5.639256239269999	4.79009	4.73136	5.0177199969699995	5.21366	5.060917751040001	5.1534	5.4359481680499995	5.19352
metab_10496	metab_10496	0.7188825956780001	0.4776	1.03265	3.9911667162699995	3.99552	4.014810891680001	4.60217	4.01305	4.009	3.9301357934400003	4.67832	3.99951	4.74459	3.98648	4.08907
metab_1458	metab_1458	0.761708	0.5325	1.03235	4.04204	4.81016	4.23341	4.19137	4.4692382547600005	4.7758410182899995	3.99425	4.8713	4.795028972830001	5.01391	4.64454	4.05597
7-Hydroxycadalene	7-Hydroxycadalene	0.592113	0.6803	1.03235	2.9435770308499998	4.80094	4.72602	4.62862	4.72357	4.88539	3.8962457319199997	4.886834186590001	4.5701	4.879610105369999	4.7279	4.60922
metab_8307	metab_8307	0.7972032186300001	0.5883	1.03232	3.50174	3.4770293234900005	2.90204	3.0619243352099996	3.0387	3.14306	3.06886	3.6013395198100002	2.868	3.84341	3.3309551944200004	3.02623
metab_1301	metab_1301	1.1730007604000001	0.030369999999999998	1.03226	4.17987	4.03614	3.89762	4.052539292900001	4.1389	4.06198	4.12693	4.34204	4.19575	4.1586	4.20421	4.12253
metab_7280	metab_7280	1.00951	0.2533	1.03224	4.6775569493699996	4.998484872190001	4.94573	4.58192	4.862013801619999	4.96012	5.13812	4.46573	5.15864	5.11771	5.11405	4.97187
metab_9562	metab_9562	1.22174	0.5664	1.03212	3.6315233735400003	3.6358732747199993	4.35158	4.43667	3.81575	4.41049	4.48288	3.5326766292800005	4.23668	4.20977	4.044876056140001	4.55606
metab_2309	metab_2309	0.8559674889669999	0.3877	1.03211	5.07073	4.6937547209699995	4.73976	5.10047	4.64531	4.89993	4.613	5.59951	4.63772	4.94794	5.24336	5.04433
metab_959	metab_959	1.17386	0.0121	2.08211	3.7232045903900004	3.6206570009099996	3.61539	3.6798393183599996	3.5532694065900006	3.67272	3.6660377855300004	3.8588	3.7359422942400005	3.7434	3.83323	3.7283789197500004
(2E)-4-hydroxy-5-methyl-2-propylidene-3(2H)-furanone	(2E)-4-hydroxy-5-methyl-2-propylidene-3(2H)-furanone	0.788417	0.4282	1.03183	3.54369	4.28038	4.27347	3.93289	4.25617	4.03116	3.9676971176199998	3.99285	4.02088	4.35243	4.15238	4.606233479469999
metab_619	metab_619	0.758432	0.4908	1.03174	3.91376	4.89107	4.35496	4.17895	4.91536	4.40269	4.17153	4.4328559935000005	4.56437	4.88064	4.89652	4.5559
metab_7878	metab_7878	1.22914	0.01229	2.08171	4.14339	4.17703	4.03157	3.9687036479300004	3.95614	3.9452749900599997	4.1527358346300005	4.15982	4.16486	4.210002674080001	4.15946	4.145302020869999
metab_669	metab_669	1.2258832101000001	0.07895	1.0316	5.03949	5.559462916930001	5.36602	5.251910164030001	5.446	5.42549	5.36293	5.52282	5.58433	5.67514	5.504598209319999	5.4503512273300005
metab_199	metab_199	1.17587	0.02267	2.08142	3.8594556720999997	3.83131	3.80674	3.9586280593199996	3.83882	4.00449	3.9836147446900005	4.13675	3.97546	3.9041999040099995	4.04237	3.9905817728699993
metab_4118	metab_4118	1.1655106147799998	0.1901	1.03139	4.42869	3.892	4.2138	4.43137	4.3521533222199995	4.48628	4.45032	4.34932	4.4375	4.39099	4.402792242059999	4.5860337195300005
metab_11213	metab_11213	0.958826	0.1803	1.03137	3.2204841303099996	3.4399395620899997	3.6003255452900005	3.5426632123300004	3.59372	3.6444797327900003	3.61883	3.5061	3.5040566090699996	3.77098	3.62433	3.6785765210800005
3-Oxoadipic acid	3-Oxoadipic acid	1.2280361215100002	0.08438	1.03134	5.03472	5.33206	5.0485	5.42756	5.34153	5.214828327219999	5.54359	5.20324	5.52066	5.39047	5.42291	5.29814
Hydroquinone	Hydroquinone	1.4160367630200001	8.061e-06	1.03126	4.041906656569999	4.02574	4.0204910298400005	4.032475548530001	4.02266	4.04284	4.12444	4.2179301460000005	4.1490154848300005	4.13183	4.17893	4.13778
metab_12423	metab_12423	0.852216	0.2405	1.03124	3.5192282724400004	3.63812	3.68573	3.59075	3.6752896771300008	3.2091990496499996	3.5577556645699997	3.6487170283099997	3.66651	3.6514128197400004	3.89963	3.56164
metab_7366	metab_7366	1.2326	0.02961	2.0812	4.57772	4.71633	4.748404675530001	4.55337	4.52699	4.57365	4.63502	4.74419	4.82172	4.8924	4.81912	4.64614
metab_11447	metab_11447	0.592458	0.6137	1.03108	3.62653	4.55273	4.1463941785100005	3.64384	4.29527	4.4435	3.5655069105800004	3.9545787733599997	4.72718	4.62775	4.49166	4.10705
metab_6940	metab_6940	1.00037	0.1996	1.03107	4.18967	4.84065	4.79659	4.69943	4.6298	4.46053	4.6706	4.6439611437199995	4.7664812224699995	4.76081	4.77731	4.854864309030001
metab_6118	metab_6118	1.39283	0.00042300000000000004	1.03099	4.262345204690001	4.23442	4.28467	4.2915745328099995	4.22879	4.2608583395599995	4.2923981502599995	4.44512	4.35949	4.4034754759400005	4.42928	4.42214
metab_4942	metab_4942	0.539181	0.677	1.03089	3.52019	4.56076	4.0534	3.54325	4.62809	4.35916	3.47241	3.72275	4.79925	4.669702191619999	4.54494	4.22133
1-palmitoyl-2-myristoyl-sn-glycero-3-phosphocholine	1-palmitoyl-2-myristoyl-sn-glycero-3-phosphocholine	1.0090075669499998	0.3822	1.03079	5.8543	7.171869829289999	6.659050667030001	7.21751	7.13443	7.07446	7.16439	7.248478303530001	6.6963100013900005	6.9669339700899995	7.1494912054199995	7.153415326669999
metab_2715	metab_2715	0.9719431153010001	0.2641	1.03074	5.66419	5.10957	5.1001	5.23573	4.98276	4.94077	5.4430169605800005	5.57296	5.1765586164999995	5.02779	5.32772	5.44061
metab_2295	metab_2295	0.795717	0.3597	1.03069	3.69651	3.90267	3.6422373493699998	3.5482011667199997	3.8968636920499997	3.60627	3.8894	3.56479	3.8886154825599997	3.88538	4.208333617169999	3.53907
DG(6 keto-PGF1alpha/0:0/i-19:0)	DG(6 keto-PGF1alpha/0:0/i-19:0)	0.959428	0.3801	1.03065	5.35485	6.5469473881699995	6.163361235369999	6.53841	6.433962607150001	6.55046	6.687562669269999	6.63065	6.11335	6.407780096340001	6.5026089675300005	6.3983
metab_185	metab_185	1.43876	3.147e-05	1.03063	4.36202	4.30926	4.30062	4.292430309369999	4.28116	4.31529	4.382170567659999	4.4923	4.45395	4.44047	4.436574000799999	4.44855
metab_5076	metab_5076	1.31845	0.0012439999999999999	1.03035	4.15614	4.08967	4.05802	4.128	4.017392045959999	4.06337	4.1425633494400005	4.27117	4.21669	4.22244	4.17014	4.23263
1-(4-chlorophenyl)-3-cyclohexylthiourea	1-(4-chlorophenyl)-3-cyclohexylthiourea	0.595269	0.7163	1.03032	3.7383513288800003	4.53936	4.82604	3.93577	5.01938	4.85352	5.98302	3.8799880815900005	4.682256123919999	4.34934	4.416881827709999	4.4164768928900004
metab_2461	metab_2461	0.788551	0.4932	1.0302	4.0465071006199995	4.7808	4.76624	5.03601	4.6881156726499995	4.89531	4.89135	5.35781	5.07121	4.45799	4.47401	4.81195
metab_2242	metab_2242	0.6182036845660001	0.5871	1.03012	3.21623	4.4253	4.331122433969999	4.16031	4.2967567655400005	4.47176	3.7333810448699998	4.4802	4.29865	4.46053	4.37571	4.3026
6-Hydroxy-4-methoxy-3-(3-methyl-2-butenyl)-2-(2-phenylethenyl)benzoic acid	6-Hydroxy-4-methoxy-3-(3-methyl-2-butenyl)-2-(2-phenylethenyl)benzoic acid	0.907489	0.4065	1.03007	4.56748	5.0991873109800006	5.1009	5.222116615909999	5.35027	4.79147	4.97219	4.64206	5.4458347409500005	5.25846	5.44192	5.274698051040001
metab_989	metab_989	0.7026524630419999	0.5279	1.02997	4.3540449811699995	4.63486	4.64138	4.24188	4.78774	4.7667	3.8519073590300006	4.515611914619999	4.99228	5.02371	4.9909	4.871111608490001
metab_2838	metab_2838	0.792831	0.506	1.02993	3.91282	4.99106	4.88701	5.19579	5.2007327210800005	5.08043	4.80361	4.88996	4.94629	5.24017	5.22536	5.04069
metab_527	metab_527	0.9581895004009999	0.2075	1.02991	4.56583	4.710645834059999	4.37548	4.53036	4.54846	4.35594	4.97425	4.8153736144099994	4.48317	4.47639	4.4975724573699996	4.64952
metab_653	metab_653	0.724786	0.6786	1.02976	4.04563	4.92399	4.77482	3.8568865913699995	4.9653087547500006	5.0508	4.5943	3.63381	4.97321	4.99639	4.8922	5.34947
metab_2268	metab_2268	0.552116	0.6786	1.02968	2.78465	4.110673558309999	4.14481	4.127781484030001	4.11889	4.162797590159999	3.3104702916299997	4.2714522852800005	3.9080730584900003	4.20103	4.21037	4.24387
metab_11777	metab_11777	0.7519	0.4003	1.0296	3.5889613576499997	4.54585	4.33991	4.308674964150001	4.34979	4.20589	4.31859	4.2484092574300005	4.30163	4.5198	4.44983	4.25003
metab_5267	metab_5267	0.69768	0.5098	1.02945	3.16134	3.87769	3.98084	4.06499	4.07302	4.0676	3.85055	4.104614895769999	3.81728	4.32489	3.81434	3.99935
metab_767	metab_767	0.668319	0.4768	1.02944	3.4455095240599998	3.8328589928600003	3.8109120540199997	3.7344062597199996	3.7056072212999998	3.8940748514099996	3.2439694656099998	3.7540490380300002	3.9837930244099997	4.0207020163400005	4.17984	3.89875
metab_5701	metab_5701	1.00498	0.2724	1.02922	5.92954	5.92812	5.73945	5.873958511900001	5.943287499509999	5.705382053130001	6.66226	5.63133	6.00648	6.00233	5.9801290734300006	5.859874778919999
metab_3445	metab_3445	0.9816198924200001	0.1017	1.029	3.789	3.8011	3.8018681930800002	3.9539805067000002	3.8023631290099997	3.8222080921199995	3.7412166232499997	4.1485929960500005	3.97533	3.8822722358699995	3.88843	3.99907
Phosphoribosyl formamidocarboxamide	Phosphoribosyl formamidocarboxamide	0.633051	0.6722	1.02893	5.49277	5.613105127640001	5.676358790269999	5.747130254909999	5.727935659550001	5.13941	7.4459409464999995	4.925091832980001	5.55296	5.37117	5.6291200325999995	5.44013
metab_421	metab_421	0.8158285685150001	0.5955	1.02871	3.80659	4.95936	4.91896	4.8286316117300006	5.0658	4.83968	4.90697	4.07518	5.0742	5.02985	5.0622571897199995	5.0898645906699995
metab_763	metab_763	1.01204	0.106	1.02868	4.2242774151499995	4.24623	3.9485607177599995	4.01877	4.22901	4.02008	4.132415699719999	4.26436	4.28857	4.33985	4.25925	4.1057901260600005
metab_2829	metab_2829	0.815111	0.4911	1.02867	5.60542	6.439388473019999	5.8129775294099995	6.48867	6.30874	6.38532	6.83739	6.55257	5.43438	6.335291938280001	6.51544	6.426390666560001
Promegestone	Promegestone	0.598448	0.6518	1.02833	3.8477764140599997	5.23523	5.25995	5.23275	5.09873	5.39903	4.29875	5.55523	5.13645	5.5744855092400005	5.32432	5.034519567719999
metab_8758	metab_8758	0.701475	0.4356	1.02822	4.1804673370300005	3.8450137170199996	3.7407160588699995	3.95965	3.5378929090599995	3.9133784085100003	3.7857168982599996	4.41088	3.69347	3.93741	4.04164	3.9646107342900003
metab_6730	metab_6730	0.549829	0.6373	1.02813	3.2884938791600002	3.8503745841900003	3.69757	3.3057999519200005	4.01432	3.8112290539099996	3.30698	3.18968	4.07906	4.21425	3.9461261188099996	3.8460261403500002
metab_12061	metab_12061	0.471914	0.7429	1.02806	3.53254	4.944	4.36363	3.8248661558899997	4.78275	4.2058578858699995	3.4715247090599997	3.58419	4.941009161559999	5.02169	4.71873	4.640133379180001
metab_5158	metab_5158	1.093	0.03435	2.07782	4.24753	4.18271	4.136759843909999	4.084825082130001	4.05439	4.09759	4.15546	4.3719540959900005	4.14832	4.3200322794599995	4.21804	4.28108
GPCho(18:1/18:2)	GPCho(18:1/18:2)	0.8461138174289999	0.5357	1.02765	5.15319	6.712990239780001	7.021796399249999	6.68909	6.59715	6.67241	6.44774	6.786424917590001	6.893979645739999	6.57251	6.622847377419999	6.59594
metab_4728	metab_4728	0.903967	0.1913	1.02757	3.6061206891800004	3.51155	3.63444	3.67582	3.28458	3.6175069440300005	3.64335	3.73081	3.7360869443099998	3.54501	3.5335042423400003	3.73082
metab_5664	metab_5664	0.6697912734179999	0.6626	1.02747	3.50458	4.51099	4.1415888037199995	3.5276412685400005	3.92897	3.5377839607099997	3.6766679125999997	3.54423	3.87068	4.3932716222099994	4.55209	3.7547513948800004
metab_3676	metab_3676	0.802972	0.5485	1.02733	4.4444	4.798687537819999	4.291442506459999	4.17345	4.47261	4.15797	3.79462	5.012825203369999	4.51206	4.758020844040001	4.5165907806800005	4.46305
metab_2257	metab_2257	0.644258	0.6342	1.02724	3.9753317945099997	5.56541	5.5407847624199995	5.45212	5.51414	5.668248107409999	4.81589	5.64039	5.44577	5.677485234140001	5.55456	5.44641
metab_5542	metab_5542	0.875521	0.3677	1.02721	4.12116	4.49617	4.33718	3.77104	4.06137	4.130812960269999	4.3423	4.36043	4.19757	4.42397	4.2917260842500005	3.98194
metab_6875	metab_6875	0.9389955519200001	0.2967	1.02718	5.13658	5.92723	5.75978	5.66949	5.80982	5.69331	5.4385	5.73643	5.92704	5.96227	5.94909	5.9072
metab_457	metab_457	0.664783	0.5945	1.02714	3.31206	4.14417	4.176153641469999	3.7795234418400003	4.00094	4.2400965718800006	4.42713	3.79527	4.197519245580001	4.2818311289499995	3.56972	4.0205
metab_1943	metab_1943	0.546052	0.7597	1.02714	3.1729592473299997	4.324507848490001	3.7610788989899997	4.55558	4.801374947619999	4.8051	3.1252	4.47166	4.69064	4.8937570609500005	4.44423	4.48934
metab_626	metab_626	0.7723138956640001	0.5404	1.027	4.23552	5.55092	5.41037	5.28113	5.65093	5.42882	5.30109	5.113605970169999	5.66014	5.5303119262300005	5.34959	5.45924
metab_2287	metab_2287	1.20218	0.09509	1.02698	5.43013	5.54713	5.693573065680001	5.683588558359999	5.38429	5.83586	5.846524561159999	5.879962041180001	5.68536	5.71406	5.60169	5.75703
metab_2219	metab_2219	1.12564	0.1181	1.02689	4.87773	5.17341	5.3281	5.21275	5.03964	5.388060636930001	5.21169	5.37712	5.30341	5.3603	5.24926	5.35376
metab_173	metab_173	1.19172	0.0030600000000000002	1.02666	3.9928762029900002	3.9916131331300004	3.9866702903699993	3.9614558108099995	3.8840608403300005	4.03901	4.07868	4.10766	4.13791	4.01726	4.09657	4.05273
metab_6351	metab_6351	0.736254	0.1586	1.02664	2.6534325385499997	2.40802	2.57784	2.5233277867700004	2.62085	2.53399	2.5839022189099996	2.58774	2.7379123625700004	2.5734092716299997	2.66912	2.5754620129499997
metab_11679	metab_11679	0.69569	0.4146	1.02647	3.27579	3.73808	3.65794	3.5437435050699997	4.00081	3.77457	3.88398	3.50847	3.73998	3.8498528722000005	3.75455	3.8357735941900004
metab_4871	metab_4871	0.819877	0.2434	1.02645	4.238210694719999	4.25235	3.7909282185300004	4.03294	3.9233	4.26084	4.08492	4.29783	4.25294	4.13521	4.2157671829800005	4.16146
Adenosine 2'-phosphate	Adenosine 2'-phosphate	0.942726	0.3535	1.02636	5.08677	5.76106	5.70823	5.60381	5.867489729400001	5.65727	5.768370387309999	5.2596942147400005	5.816061544580001	5.88923	5.9224322561500005	5.9182738518499995
metab_4768	metab_4768	0.719041	0.6151	1.02632	3.91944	4.99675	4.9211972160699995	4.7647486598199995	5.06639	4.831398108309999	4.80253	4.07392	5.0842079155199995	5.1834099901199995	5.10611	4.99996
metab_773	metab_773	0.677838	0.5529999999999999	1.02599	5.960193122840001	5.393312410190001	5.19986	5.51103	5.25893	5.23057	6.51612	5.35862	5.46922	5.5585	5.35562	5.1435266532599995
metab_772	metab_772	0.6804966543440001	0.419	1.02594	4.01284	4.04732	4.21211	3.91329	4.17543	4.1577	3.64508	4.37314	4.32544	4.3415413892900006	4.35907	4.10913
metab_11421	metab_11421	0.359229	0.7929	1.02563	2.9813368152399997	4.0554387511800005	3.0049593138499997	2.99863	4.0009888062300005	3.7882435689099996	2.9203676116299997	2.88258	4.27727	4.27163	3.6328789772500003	3.38383
Oleoyl ethanolamide	Oleoyl ethanolamide	0.7345984919859999	0.5314	1.0256	6.3624664829299995	5.45092	5.31148	5.2375210047600005	5.37661	5.31021	5.70023	5.72474	5.276882399030001	5.2581	6.0586819820399995	5.87707
metab_13309	metab_13309	0.561296	0.7246	1.02559	3.3330283766699997	4.43849	4.33986	4.33672	4.68082	3.9623923117400004	4.6168	3.23421	4.60262	4.63446	4.4958498013199995	4.15144
metab_3351	metab_3351	0.823575	0.5029	1.02545	4.94691	4.1723663998000005	4.28191	4.82807	4.887392118959999	5.182204228380001	4.77539	4.72455	5.06005	4.88142	4.87592	4.69803
metab_12953	metab_12953	1.10916	0.07188	1.02524	5.07892	5.470627633130001	5.25373	5.2876	5.462504655319999	5.3075	5.54826	5.330493764830001	5.40499	5.48263	5.44116	5.45759
metab_12875	metab_12875	0.871496	0.3474	1.02518	4.55169	5.28134	5.351539561419999	5.36057	5.3516	5.32338	5.25744	5.299931350940001	5.32226	5.36377	5.39294	5.367488042330001
metab_880	metab_880	0.8287	0.5202	1.0251	5.83821	7.43988	7.2836312764999995	7.11169	7.385702086869999	7.25225	6.83048	7.05446	7.443664706950001	7.420376565589999	7.36511	7.26124
metab_701	metab_701	0.727519	0.6573	1.02507	3.64583	4.68806	4.54672	4.51647	4.79656	4.6119	4.7285559058699995	3.6925	4.77958	4.778941676790001	4.7333530787099996	4.76622
metab_3870	metab_3870	0.473593	0.6857	1.02504	2.92041	4.28562	3.9769597014899998	4.00862	3.95067	4.0992963495999994	3.6234087702999997	4.50873	3.8604518736199998	4.10113	3.86026	3.8695459576599998
2-hydroxy-6-[(E)-8-hydroxypentadec-5-enyl]benzoic acid	2-hydroxy-6-[(E)-8-hydroxypentadec-5-enyl]benzoic acid	0.7402118322110001	0.4629	1.02503	4.858235615369999	5.67077	5.67231	5.6599565610199996	5.53752	5.6830464654299995	5.192705592869999	6.0467711819700005	5.54179	5.8837463450600005	5.71736	5.52818
metab_730	metab_730	1.1063736012999998	0.01876	1.02501	4.344002103809999	4.42847	4.33939	4.3470650842800005	4.34811	4.3487	4.63835	4.476079511559999	4.46667	4.4091	4.42011	4.399169076730001
metab_12926	metab_12926	0.8485256071870001	0.304	1.02499	4.7412	5.39124	5.22125	5.15993	5.28352	5.17692	4.95628	5.18991	5.3961403812599995	5.4148278228199995	5.43192	5.35489
metab_10592	metab_10592	0.815833	0.5878	1.02495	3.6100980987300004	3.6144479487699996	3.63374	3.62741	3.63198	4.01002	3.54908	3.51125	4.4727	3.61818	3.6054081113199996	3.9223070922099996
metab_13297	metab_13297	0.6146781711779999	0.6703	1.02478	3.50769	4.65443	4.74039	4.85401	4.861	4.49737	4.99085	4.0736498793500004	4.85211	4.823259896780001	4.71113	4.33311
metab_8346	metab_8346	0.951076	0.2263	1.02471	4.95919	5.34755	5.07179	4.762762072659999	5.064044282009999	4.9016	5.0119	5.103820068969999	5.09562	5.35986	5.2267610832899996	5.054504630059999
Cytidine-3'-monophosphate	Cytidine-3'-monophosphate	0.845847	0.3974	1.02467	4.81658	5.35766	5.53119	5.59178	5.58373	5.22699	5.43485	5.23656	5.40006	5.36157	5.81143	5.6548
metab_9414	metab_9414	0.777273	0.6645	1.02466	5.31821	3.5429140208699996	5.0267	5.00506	4.97263	5.08251	4.88982	5.18922	4.9502972092699995	4.83135	4.945121147130001	4.85683
metab_11635	metab_11635	0.608822	0.8254	1.02466	2.74761	5.42434	5.350812721880001	4.9747	5.28323	5.41762	3.6250508174699996	4.53364	5.4945	5.47619	5.30297	5.486439689659999
metab_6175	metab_6175	0.935879	0.1406	1.0246	4.64954	4.64481	4.553580135290001	4.53271	4.52772	4.64843	4.5754	4.64152	4.6542	4.87084	4.94291	4.550412446499999
metab_11805	metab_11805	0.538166	0.8159	1.02447	4.84623	3.0392657641900005	3.83814	4.37608	4.14606	3.0527419597000005	4.7463234310199995	3.1233048125700003	4.081014572719999	3.2672904852900007	4.46105	4.19088
metab_10658	metab_10658	0.6141889273800001	0.5756	1.02442	5.077851090299999	4.27487	4.71384	4.522505000380001	4.58958	4.09597	5.174755101190001	4.39118	4.44661	4.406112659750001	4.59942	4.9245766158099995
metab_4449	metab_4449	0.594322	0.7226	1.0242	3.46081	4.33586	4.16618	3.48387	4.354813790400001	4.00023	3.4130361285900004	4.378312200280001	4.52864	4.4902954587699995	4.087037645440001	3.4810710150699995
metab_811	metab_811	0.910778	0.2635	1.02417	5.82332	5.9132513826699995	5.72557	6.0354578833899994	5.47479	5.52557	5.52827	6.04369	5.84902	5.99294	5.98108	5.9419921144700005
P-Tolyl Sulfate	P-Tolyl Sulfate	0.7498663090659999	0.3721	1.0241	4.924472086130001	4.37775	4.505931819030001	4.31624	4.337430692790001	4.17666	4.6244418095199995	4.58569	4.35825	4.57073	4.63799	4.50226
metab_8105	metab_8105	0.688057	0.7389	1.02397	3.4667821392400002	4.55102	4.45626	4.30496	4.610090932169999	4.3958411360500005	4.5289404513300004	3.18007	4.69435	4.70705	4.66456	4.6263078777499995
metab_473	metab_473	0.729415	0.5892	1.02389	4.05664	4.51299	4.464910332990001	4.38451	4.60297	4.35052	4.81644	3.66648	4.71886	4.60551	4.54749	4.64583
metab_7821	metab_7821	0.614902	0.5758	1.02384	3.04366	3.61753	3.45878	3.4712439594099997	3.68716	3.60773	3.2659847171900003	3.31189	3.9911989871499998	3.56325	3.6068613998300005	3.64253
metab_11861	metab_11861	0.7404044462170001	0.2257	1.02384	3.7768806635800005	3.5657729716400004	3.4256	3.55336	3.43812	3.6290965146900005	3.57855	3.83821	3.63972	3.6493847230500003	3.58358	3.61162
metab_10173	metab_10173	0.621243	0.6084	1.02377	5.45352	5.27869	4.148067369890001	5.17028	5.08319	5.410243921959999	5.312643159519999	5.172647571140001	5.37531	5.46267	5.283711025630001	4.66334
Sedoheptulose 7-phosphate	Sedoheptulose 7-phosphate	0.8200708353899999	0.4718	1.02317	5.324301091080001	6.309017143459999	6.28816	6.22482	6.40503	6.21424	6.2118	5.83704	6.44941	6.34381	6.51684	6.260867498860001
metab_5871	metab_5871	0.6773956589550001	0.6358	1.0231	3.6333206940699996	4.6714463447900005	4.5572638327599995	4.57658	4.78949	4.517510251419999	4.49498	3.9578338360100003	4.78242	4.683025353090001	4.72249	4.726213516880001
metab_4337	metab_4337	0.7129554787669999	0.6958	1.023	3.69057	4.71278	4.7052591352599995	4.6916664382899995	4.932058888309999	4.66236	4.73129	3.73023	4.85667	4.97893	4.88203	4.84853
metab_13125	metab_13125	0.8128388019030001	0.2699	1.02297	4.562550888380001	4.99421	4.89333	4.60093	4.853236954700001	4.82916	5.05624	4.65894	4.981538230369999	5.04076	4.79467	4.86227
metab_4302	metab_4302	0.791908	0.8405	1.02297	2.7530491237800003	2.76513	2.7659	3.70741	4.23675	4.144902975869999	2.70535	2.79264	3.7355384502199995	4.143343907159999	3.7064229447099994	3.7578849505400003
N-Acetylaspartylglutamic acid	N-Acetylaspartylglutamic acid	0.608238	0.63	1.02283	5.90384	5.17422	5.154314504569999	5.69724	5.24373	5.1549906625099995	6.52268	5.095338364780001	5.36136	5.4719306131400005	5.282297558080001	5.33342
Epigallocatechin	Epigallocatechin	0.8333295142039999	0.5078	1.02268	6.51324	8.04156	7.88988	7.732624224149999	7.98984	7.8569467371399995	7.467369633610001	7.66976	8.054266441460001	8.02802	7.975374970860001	7.875604776169999
metab_12036	metab_12036	0.46108464729099996	0.7734	1.02265	2.66717	4.2538875228099995	4.30773	3.6937881177800005	4.28824	4.1038957493199995	3.5951188845899997	3.45425	4.14547	4.197879734330001	4.27509	4.17639
metab_5760	metab_5760	0.436011	0.7461	1.0226	4.0841	5.41044	5.037497956969999	4.221493102059999	4.89394	4.490672651180001	4.03631	4.12376	5.31074	5.40606	5.04536	4.8515
metab_62	metab_62	1.1371093313200002	0.04392	1.02255	5.77862	5.75394	5.777081122719999	5.7781691763300005	5.72866	5.77917	5.788673360440001	5.867630911259999	5.798733644330001	6.04446	6.089138721209999	5.786307165759999
metab_1409	metab_1409	0.572996	0.4743	1.02244	3.4529710433199994	3.25492	3.25569	3.2658787680900003	3.2561817338599996	3.2998850997400004	3.1950612831400003	3.8264438935400005	3.38016	3.31096	3.26058	3.25675
metab_6274	metab_6274	0.603493	0.3939	1.02236	3.36387	3.26105	2.9828598278400005	3.34642	3.34521	3.29313	3.1007917896900006	3.2625614440400006	3.3497254592699997	3.4524829824800003	3.3862477082700004	3.4773749872300006
metab_9120	metab_9120	0.502221	0.6827	1.02231	4.0323593421599995	5.18212	4.81738	4.66733	5.06235	4.7424553101699995	3.9713278141199995	5.23411	4.981052782180001	5.23582	4.77337	4.94586
metab_452	metab_452	0.670314	0.6811	1.0223	3.9786	5.1585	5.08226	4.99011	5.34753	5.03778	4.86698	4.28591	5.31262	5.292909047119999	5.26911	5.22153
metab_7428	metab_7428	0.6901493683859999	0.3944	1.02226	4.81033	4.29084	4.3724295709900005	4.35524	4.25072	4.06909	4.44892	4.56577	4.42794	4.29949	4.5796	4.41106
metab_3277	metab_3277	0.973873	0.2229	1.02223	5.62972	5.85825	5.80045	6.13678	5.932890176869999	5.99696	6.05611	6.30213	5.964856276869999	5.87746	5.81965	6.12181
metab_11288	metab_11288	0.75473	0.5588	1.02201	4.90249	4.682017286640001	4.7761353806699995	4.8072161411800005	5.03823	4.69666	4.77592	4.73501	4.687336011819999	4.71802	4.87755	5.74583
metab_9455	metab_9455	0.410489	0.7624	1.02196	3.2043197602099998	4.65533	4.33735	4.4088109073699995	4.560531156680001	5.066608378630001	3.95581	4.540733565330001	3.9555595266800005	4.90858	4.82318	4.62263
metab_11013	metab_11013	0.718557	0.5536	1.0219	4.246599837180001	5.24622	5.26865	5.22642	5.25069	5.44908	5.03319	5.16457	5.34129	5.34379	5.19501	5.28457
metab_11689	metab_11689	0.326988	0.8299	1.02171	2.72566	4.32735	3.3954546876099996	2.74294	3.95482	3.30101	3.0752305605799997	2.91619	3.99785	4.169605998450001	3.18749	3.54487
metab_8834	metab_8834	0.41598397645199997	0.7491	1.02171	5.049116189509999	3.98619	5.2463038187699995	4.5879	4.16303	4.32747	4.823966766530001	4.66548	3.62864	4.7283	5.212457290440001	4.89373
metab_2290	metab_2290	0.51465	0.6184	1.02169	4.34141	4.29045	4.50723	4.50421	4.57231	4.6157000881400005	4.03586	5.37601	4.57497	4.35286	4.49709	4.57718
metab_9805	metab_9805	0.640726	0.4263	1.02169	4.4908969257999996	4.25359	4.680053075869999	4.48208	4.390554266630001	3.98031	4.1870046595599995	4.59802	4.5636018069699995	4.51267	4.53069	4.45956
metab_9794	metab_9794	0.669523	0.3273	1.02169	3.8557444342400005	3.85218	3.8129501572800004	3.92547	3.74036	3.4990836897900004	3.82715	3.99944	3.78167	3.67773	3.9859791792300006	3.90779
metab_6318	metab_6318	1.37586	0.001104	2.07158	6.2198462032099995	6.384112030599999	6.29255	6.27835	6.3346	6.31071	6.536258575850001	6.43274	6.41137	6.4147	6.42996	6.4099
metab_4373	metab_4373	0.9953286374220001	0.018369999999999997	1.02145	4.19052	4.123951657719999	4.07551	4.15033	4.0324	4.03751	4.126921847109999	4.22341	4.15033	4.22285	4.226563592430001	4.18899
metab_2935	metab_2935	0.988894	0.1187	1.02134	5.04079	4.87426	5.07207	5.09505	4.9287	5.07279	5.07373	5.31352	5.102514189719999	5.02861	4.98497	5.2218
metab_2584	metab_2584	0.739104	0.5451	1.02132	5.59252	6.89186	7.101079295610001	6.909521643400001	6.86324	6.8824517074000005	6.84037	6.978	6.88428	6.73066	6.8482	6.816442586900001
metab_11337	metab_11337	0.47881316828000003	0.764	1.02127	3.2955598618599997	4.43483	3.31919	3.9942637864599995	4.07479	4.29235	3.28231	4.43564	4.11508	4.39988	4.05463	3.6251253866300006
metab_7715	metab_7715	0.760454	0.2669	1.02126	4.45342	4.44412	4.43387	4.4397928132999995	4.36651	4.39311	4.8531601358800005	4.33128	4.334955638359999	4.58507	4.46876	4.52417
metab_9213	metab_9213	0.653331	0.4584	1.02101	5.3115782431800005	5.09805	5.1049	5.2668913249000004	4.536282533680001	5.24212	5.20837	5.2873	5.26171	5.384575008150001	5.196212212780001	4.86023
metab_9517	metab_9517	0.676639	0.6081	1.021	4.678048620569999	5.99742	6.08911	5.9571504517900005	6.03107	6.109920343400001	5.82807	5.90757	6.025628928040001	5.9436698979900005	5.93402	5.95175
metab_81	metab_81	1.0654586067799998	0.008886	1.02097	4.45379	4.43649	4.4311908857899995	4.45398	4.41148	4.41425	4.449524880119999	4.51735	4.46202	4.60042	4.61387	4.51917
metab_13458	metab_13458	0.6828227324930001	0.2225	1.02075	2.7965	2.55361	2.81904	2.80092	2.77261	2.73725	2.72108	2.83317	2.8264081079400003	2.80855	2.8043049040200003	2.82816
Ganoderic acid F	Ganoderic acid F	0.46300823581699996	0.7761	1.02074	3.86179	5.0856151364999995	3.8746549983199996	4.0253304747400005	4.911449402930001	4.851877415350001	3.814	4.51516	4.899211889119999	5.27782	4.46517	4.19023
metab_2861	metab_2861	0.914535	0.09629	1.02064	4.07937	3.8359716979400003	4.083277783680001	4.10027	4.01548	4.01741	4.1412496586300005	4.04389	4.03484	4.12345	4.14336	4.14144
metab_4396	metab_4396	0.37187003262699997	0.7876	1.02049	3.53833	5.07849	4.51625	4.23838	4.64241	4.9260404829699995	3.4905507852999995	4.41026	4.971835789669999	5.18418	4.79702	4.63788
metab_12177	metab_12177	0.66657	0.5641	1.02046	3.97813	4.7980922784099995	4.85225	4.7405	4.94092	4.83705	4.7467531674900005	4.49318	4.99625	4.8809	4.813775658430001	4.7905957482199995
metab_3933	metab_3933	0.520728	0.5411	1.02032	3.8989752034699996	3.91108	3.91184	3.9220400680900003	3.9123388886300003	4.3617332953900005	3.8511900670999997	4.132993308630001	3.9210895762699995	4.53445	4.04773	3.9129119185900003
metab_12519	metab_12519	0.7155694322830001	0.4472	1.02018	6.094192527640001	6.068314315419999	6.09079	5.58123	6.168342561219999	5.97384	6.12765	5.54097	6.28752	6.09762	6.44891	6.20164
metab_1055	metab_1055	0.774553	0.3888	1.02015	4.48737	4.223319887230001	4.43179	4.5785	4.41682	4.361310233119999	4.7135521558699995	4.1288283222099995	4.57322	4.44175	4.6742	4.50289
metab_4726	metab_4726	0.631004	0.4585	1.02014	3.89277	4.30531	4.2814015543699995	4.25459	4.26002	4.33348	4.4730041292000005	3.99563	4.5062	4.4239150368599995	4.34188	4.09288
metab_4405	metab_4405	0.334598	0.8298	1.02014	3.29988	5.24887	4.86525	4.51281	5.089090087930001	4.99007	3.25211	5.026328196000001	5.20731	5.25925	5.0597285878500005	4.76495
metab_12689	metab_12689	0.375581	0.7258	1.01988	3.32775	3.7886619194699995	3.83827	3.50012	3.34963	4.226085068450001	3.26674	4.14665	3.3360943325099996	3.83217	3.90627	3.9840124555900003
GPCho(15:1/17:2)	GPCho(15:1/17:2)	0.662335	0.5265	1.01987	5.86591	6.35438	5.94169	6.447624203169999	6.25253	6.26932	6.8092549265199995	6.617637387059999	5.659586191410001	6.1625	6.318476763169999	6.303728395469999
Oxiglutatione	Oxiglutatione	0.6823482782989999	0.6668	1.01974	5.82355	7.70543	7.561614682439999	7.417868840160001	7.72384	7.544561068869999	7.024204752539999	7.0542504825800005	7.7342	7.69098	7.605491314019999	7.53332
Spermine	Spermine	0.415235	0.7231	1.0197	3.8307948846099995	4.70858	4.11906	4.03846	4.69161	4.19273	3.78301	3.87045	4.6089390978900004	4.84843	4.66015	4.31671
metab_1465	metab_1465	0.556247	0.5075	1.01959	4.14238	4.4967581681099995	4.57239	4.1694	4.39954	4.25564	4.0946	4.182042940340001	4.422977653999999	4.7188549791500005	4.5414428852099995	4.58119
7-Methylxanthosine	7-Methylxanthosine	0.6670187177970001	0.6394	1.01952	4.51298	5.27208	5.17073	5.05207	5.28428	5.1347149630599995	5.20468	4.34232	5.39671	5.39881	5.356037580880001	5.32222
metab_12635	metab_12635	0.725271	0.5429999999999999	1.01941	4.94007	5.858789724530001	5.80318	5.866339540630001	5.93201	5.90954	5.53093	5.63584	5.9625	5.98816	5.88945	5.96787
metab_3536	metab_3536	0.657654	0.3647	1.01936	4.75689	4.55158	4.2938908495699994	4.77722	4.61133	4.593994873380001	4.81612	4.8945711461000005	4.62807	4.7087461914099995	4.52119	4.549089610769999
metab_7573	metab_7573	0.742702	0.3975	1.01931	5.51663	5.966798456240001	5.886497919380001	5.62417	6.0908721432599995	5.71047	6.03818	5.46988	6.02524	5.9753428804699995	5.95136	6.004485046869999
Hydroxyphenyllactic acid	Hydroxyphenyllactic acid	0.7919939238179999	0.3627	1.01899	5.73415	6.24402	6.229233911410001	5.91228	6.182674297569999	6.035288917560001	5.976140610140001	6.00852	6.08145	6.281636289830001	6.13006	6.549496573180001
metab_12117	metab_12117	0.733676	0.5036	1.01885	6.0720061328499995	6.2624654267799995	6.3821	5.875502089069999	6.4947119222500005	6.47192	6.07903	5.83	6.639095127030001	6.554956868840001	6.63858	6.52922
metab_12383	metab_12383	0.670575	0.3856	1.01881	5.32305	4.82445	4.89129	4.8874549087400005	4.74185	4.68361	4.98028	5.06541	4.94664	4.83522	5.13238	4.94524
metab_12932	metab_12932	0.7747857395100001	0.4232	1.01858	5.28644	6.030468493740001	6.05992	6.06686	6.02264	6.06114	6.0218	5.90819	6.13622	5.96684	6.1096498948399995	6.04556
metab_7686	metab_7686	0.716375	0.5141	1.01857	6.00444	6.201512802740001	6.318682300090001	5.8110241473099995	6.42768	6.4009991283800005	6.0192	5.76026	6.570456448810001	6.48208	6.56166	6.46013
metab_10174	metab_10174	0.531229	0.5765	1.01855	4.4775771547500005	4.50776	4.45108	3.88624	4.3341439932300005	4.5364351246900005	4.80582	4.320673675259999	4.29493	4.7104214647400005	4.27842	4.27136
metab_11608	metab_11608	0.59614	0.7363	1.01853	3.6414	4.56632	4.48323	4.412323134519999	4.660250895930001	4.46076	4.38741	3.5904966936300005	4.70175	4.73331	4.685890413459999	4.611851080969999
metab_8916	metab_8916	0.798389	0.7189	1.01849	4.3372907527199995	3.24287	4.00884	4.22251	3.76101	4.11863	4.0944694231400005	3.9370881165800005	3.70623	4.130888183040001	3.78204	4.48203
metab_7653	metab_7653	0.5723053208860001	0.5998	1.01847	3.39697	3.98462	4.12065	3.98197	4.1564849311800005	4.077829231530001	3.92792	3.7281353621800006	4.1711	4.11025	4.18567	4.0348767389999995
metab_8993	metab_8993	0.39188743856700003	0.7452	1.01844	5.060190077790001	3.93739	4.47163	4.24345	4.09735	4.2152092881800005	5.183140856590001	4.314853869009999	4.0272224437599995	4.614790992830001	4.0090920495099995	4.35886
metab_10035	metab_10035	0.914033	0.06005	1.01843	4.50043	4.48149	4.62167	4.532292954040001	4.35427	4.53501	4.57289	4.6074094062599995	4.60439	4.51633	4.62149	4.59963
metab_3342	metab_3342	0.37186786843599995	0.7467	1.01832	4.55336	3.77579	3.67319	4.13632	4.4346104441600005	4.636	3.6125377940599996	4.4842306374000005	4.03239	4.37694	4.767179813399999	4.4021
(8aR)-7-Benzoyl-2-(3-pyridinylmethyl)hexahydroimidazo[1,5-a]pyrazin-3(2H)-one	(8aR)-7-Benzoyl-2-(3-pyridinylmethyl)hexahydroimidazo[1,5-a]pyrazin-3(2H)-one	0.339361	0.8234	1.01831	5.466372653940001	4.20287	5.0894508181800004	4.86313	3.8154142010500003	4.08634	5.69832	5.084084751180001	4.481071962380001	4.0499370931800005	4.50139	4.20987
metab_12991	metab_12991	0.844967	0.1911	1.0182	5.38511	5.72969	5.57748	5.542849899349999	5.78769	5.60959	5.82037	5.513481723659999	5.762963450549999	5.715813528069999	5.73309	5.6939
metab_12740	metab_12740	0.366384	0.732	1.01818	3.3257261414999997	3.82349	3.8791959283999997	3.75207	4.086182094740001	4.238842658369999	4.24181	3.58935	4.08257	4.08602	4.18973	3.3343641147000005
metab_4745	metab_4745	0.42548387678099997	0.8216	1.01804	3.4148	3.8386404383099997	4.33387	4.37724	4.19467	3.4479987211800003	3.4592237991400006	3.45444	3.4640323203699994	4.25827	4.718755645880001	4.68168
metab_4059	metab_4059	0.722765	0.1165	1.01799	3.5438056116500003	3.41883	3.60933	3.4874	3.4802287741500004	3.47025	3.59177	3.56847	3.6234047931099997	3.4961454590300005	3.62496	3.4850564644699995
metab_42	metab_42	0.80461	0.08123999999999999	1.01793	4.2022459874800004	4.14769	4.126	4.19993	4.0993066031400005	3.99489	4.132085609080001	4.25594	4.22385	4.25453	4.1588	4.1844
metab_5090	metab_5090	1.01583	0.0086	2.06791	4.6651253838599995	4.601906326540001	4.5836956010900005	4.67048	4.59374	4.68392	4.649272534800001	4.74493	4.678407581569999	4.72311	4.76163	4.73625
Ala-Glu	Ala-Glu	0.65456	0.7297	1.01766	4.41918	5.20191	5.1494584651599995	5.10542	5.2888548356300005	5.079365042159999	5.2338	4.05641	5.389277064990001	5.4123	5.39057	5.2981258127199995
metab_11999	metab_11999	0.6192916788930001	0.7504	1.01756	3.68008	4.2427111354600004	4.32425	4.16745	4.301958281619999	4.230726360909999	3.6190554240699995	3.58123	4.46131	4.56677	4.46989	4.69057
Cromakalim	Cromakalim	0.439765	0.8161	1.01748	3.1530745946900005	4.3525390143000005	4.40341	4.47623	4.82866	3.8400025683199996	3.8008142994400003	3.60597	4.657412024719999	4.274060291840001	4.74208	4.4121606273100005
metab_4387	metab_4387	0.383845	0.8297	1.01747	3.47211	4.80987	3.9903	3.9344559698300006	4.60006	4.606599500490001	3.4243386572600003	4.79469	4.4811659409199995	5.18122	3.8758	4.10055
metab_8461	metab_8461	0.569041	0.6766	1.01743	3.93035	4.622803179069999	4.57694	4.46218	4.72523	4.5318	4.62322	3.85454	4.725200171619999	4.79744	4.69523	4.6249
metab_6839	metab_6839	0.516718	0.7113	1.01729	3.9360694740599995	4.7324	4.51257	4.76661	4.7537089548199996	4.36186	5.03783	4.4206484260500005	4.540942714090001	4.850580570869999	3.93138	4.75509
metab_11241	metab_11241	0.584128	0.4865	1.01726	4.27463	4.8012115801899995	4.83512	4.70191	4.92387	4.6255	4.66348	4.56166	4.97639	4.82343	4.87701	4.746230103319999
metab_206	metab_206	1.05885	0.0004784	2.0671	4.29787	4.30248	4.32832	4.35965	4.31458	4.35992	4.3564909494699995	4.4039490706699995	4.40837	4.40354	4.42051	4.4113238806199995
8,11-Heptadecadienal	8,11-Heptadecadienal	0.5335532125779999	0.6631	1.01706	5.28234	6.55259	6.5320489009200005	6.408231669269999	6.50815	6.69807	5.9223	6.586684626729999	6.47136	6.659194841290001	6.558357922459999	6.4273506315199995
metab_10702	metab_10702	0.45371452999300005	0.8067	1.01694	3.71377	3.8288190503699995	4.00418	4.34589	3.38594	3.3819	3.3030542854799996	4.74443	3.7649312310800003	3.7871	3.9835157524800002	3.4636020643800003
Phenylacetone	Phenylacetone	0.427066	0.6481	1.01678	3.7770803146599996	4.51403	4.479886028819999	4.36119	4.46866	4.506392964690001	3.94428	4.66799	4.43203	4.56718	4.48558	4.449060655159999
metab_11745	metab_11745	0.729157	0.08345	1.01644	3.5644552196800006	3.5182779078699995	3.5540418009599994	3.47367	3.5517574217300005	3.5128333454000003	3.62501	3.4985832868199997	3.6371178486300004	3.66693	3.53676	3.55876
metab_11630	metab_11630	0.449883	0.6257	1.01639	3.51745	4.0235	3.78356	3.6640523200699997	3.7987	3.91014	3.5836813296499996	3.8407	4.05299	4.13452	3.93497	3.5260892808800004
metab_2097	metab_2097	0.465391	0.7374	1.01635	3.9218398771699996	4.364363291559999	4.46773	4.1946914589899995	3.8870254868800003	4.11542	4.28243	4.237951446399999	4.59181	4.26034	4.572029579730001	3.41726
metab_7003	metab_7003	0.676347	0.3105	1.01635	4.7353298949900005	5.0939	4.83567	4.84932	5.01652	4.82896	5.03458	4.85884	4.90057	5.177158718299999	5.00565	4.8612288358099995
metab_4032	metab_4032	0.369781	0.7679	1.0163	3.6824077823400003	4.90625	4.85125	4.7845	4.82396	4.931315811869999	3.99285	4.94675	4.78736	4.99229	4.89799	4.81631
metab_9171	metab_9171	0.41091547486999996	0.8009999999999999	1.01626	4.730892794140001	3.54206	4.12827	3.7338901875699997	3.5595883796699996	3.5555418952499998	4.49525	4.07167	3.54605	3.6837683808999997	4.16232	3.67139
metab_4039	metab_4039	0.32897562294599997	0.7642	1.01624	3.2083463167699997	4.08506	3.99235	3.7272059744800004	3.84613	4.04744	3.16059	4.13347	3.9513298599800004	4.19804	3.9998383791100003	3.83921
metab_11381	metab_11381	0.9426305052959999	0.007309	1.01622	4.142340678469999	4.09826	4.07281	4.16362	4.15313	4.15634	4.17547	4.18534	4.1766452554199995	4.17669	4.2218	4.25383
metab_11108	metab_11108	0.369758	0.8036	1.0162	3.7059656621499997	4.6404	4.0294913574199995	3.7913530133999997	4.59088	4.79036	3.6449409485900004	4.912206558319999	4.471261374069999	4.68729	3.9843529242800004	4.262958953459999
2-Hydroxycinnamic acid	2-Hydroxycinnamic acid	0.6564643958349999	0.8038	1.01619	4.241335927780001	4.17414	4.21637	4.197203094690001	4.85279	4.26366	4.14832	4.01646	4.15479	4.13201	4.27578	5.63488
metab_11312	metab_11312	0.589792	0.7717	1.01613	3.9446004284199994	4.96694	4.936006755769999	4.828611459519999	5.112867949030001	4.84644	4.88426	3.8877669573699998	5.1053623453500006	5.1261	5.09419	5.00257
1-Deoxy-1-morpholino-D-fructose	1-Deoxy-1-morpholino-D-fructose	0.639356	0.605	1.01604	5.31601	5.94203	5.87951	5.81261	6.02149	5.817371371719999	5.911359281719999	5.20059	6.081185797540001	6.12367	6.06889	5.96277
metab_192	metab_192	0.9030158989799999	0.0065439999999999995	1.01603	4.07676	4.076264009730001	4.04153	4.0381	4.032521087759999	4.0562	4.04724	4.142259885430001	4.1051	4.118183184569999	4.17577	4.1267651470699995
metab_8366	metab_8366	0.434362	0.8382	1.01595	3.14315	3.65563	3.9111900027099997	3.33926	3.63351	3.38774	2.8907259771200002	2.74069	4.15742	4.03862	3.8235	3.75927
metab_621	metab_621	0.651302	0.5489999999999999	1.01592	4.78772	5.383464732289999	5.37976	5.38593	5.65998	5.43509	5.395538136799999	5.10146	5.49412	5.432952795069999	5.55637	5.56395
metab_6566	metab_6566	0.612895	0.7445	1.01589	4.47041	5.6431586107500005	5.5669	5.33995	5.63055	5.44211	5.50161	4.56903	5.6339061055499995	5.6432116616100005	5.55157	5.7018230159500005
metab_2244	metab_2244	0.320623	0.8198	1.01587	2.8393	4.15817	4.15864	4.10178	4.266955911369999	4.289678772109999	3.3302180157700003	4.24808	4.08516	4.25025	4.18295	4.09553
metab_5065	metab_5065	0.7068764539129999	0.1797	1.01583	4.39487	4.3754	4.21197	4.28429	4.21312	4.2965349344199995	4.32379	4.438025821419999	4.21177	4.4264869640599995	4.40323	4.37917
metab_5471	metab_5471	0.283507	0.7543	1.01581	2.78228	3.1357755553400004	2.79513	3.5084612365400005	2.79562	2.8154397410400005	2.73457	3.11969	3.1793367776099997	3.14187	3.14168	2.7961949644499997
metab_1117	metab_1117	1.0812641914899999	0.0004475	1.01576	5.064982421540001	5.04623	5.08315	5.1181387128099995	5.06616	5.08519	5.12778	5.19556	5.12647	5.1538009455500005	5.18635	5.150130676680001
metab_12885	metab_12885	0.502397	0.6940000000000001	1.01576	4.01395	4.48444	4.0375933239099995	4.346767674380001	4.57761	4.05335	3.9529177638300004	4.62354	4.0223	4.76068	4.25286	4.30458
Cortolone	Cortolone	0.501203	0.8117	1.01561	3.89441	5.74614	5.76075	5.608364544700001	5.80639	5.85582	4.89629	5.2583817033099995	5.70075	5.84763	5.762257076669999	5.71594
Alpha-Phenylcyclohexylglycolic acid	Alpha-Phenylcyclohexylglycolic acid	0.488325	0.6877	1.01559	4.993964800630001	6.18301	6.181423533709999	5.99583	6.12968	6.315540414859999	5.55315	6.15411	6.132985215800001	6.27333	6.164085317810001	6.08003
metab_3847	metab_3847	0.592702	0.7133	1.01553	3.5399201163800003	3.7938584658099996	3.5451146671499996	3.64405	3.3591908693700003	3.36113	3.26347	4.15272	3.5044214249400003	3.74381	3.56294	3.3503004102900005
metab_9475	metab_9475	0.589889	0.7725	1.01553	5.10831	4.699128769250001	4.61625	4.92868	4.047819005880001	4.42162	4.859801495719999	5.4780922510800005	4.41862	4.83011	4.52533	4.14299
metab_5085	metab_5085	0.803847	0.07628	1.0155	4.14588	4.11089	4.125539052240001	4.09711	4.1193146151699995	4.1704802676499995	4.10011	4.122042304830001	4.22692	4.16603	4.247065355719999	4.288582804230001
(+/-)10-HDoHE	(+/-)10-HDoHE	0.554857	0.7165	1.01547	6.14662	5.45245	5.50223	5.86384	5.21952	5.55818	5.663091153019999	6.612451901189999	5.2984822208399995	5.616406490069999	5.65619	5.41805
metab_8050	metab_8050	0.33162669295499997	0.7599	1.01544	3.7408601021300005	4.51603	4.33612	3.7581718279300005	4.52044	4.38803	3.6798343928400006	4.07242	4.62008	4.51861	4.48553	4.27237
metab_3032	metab_3032	0.638341	0.6333	1.0154	4.66986	4.61099	4.21608	4.409503632330001	4.38225	4.19908	4.90654	4.5043	4.37821	4.54695	4.5272889656099995	4.03723
metab_7264	metab_7264	0.61626	0.6211	1.01539	6.78884	8.18172	8.04654	7.957490240239999	8.167022223910001	8.02679	7.571975080850001	7.8685010665799995	8.16562	8.161954524039999	8.089667486269999	8.03449
metab_3623	metab_3623	0.6668002209830001	0.2662	1.01536	4.863879960799999	4.81582	4.71871	4.82047	4.63914	4.66839	4.71829	4.99805	4.674048602759999	4.80052	4.87362	4.89841
N-lactoyl-Tyrosine	N-lactoyl-Tyrosine	0.585012	0.667	1.01533	4.87001	5.61597	5.53623	5.418536058380001	5.58714	5.453026556290001	5.4596	4.78032	5.6844	5.72196	5.70009	5.63046
metab_154	metab_154	0.657883	0.2115	1.01528	3.94655	3.91272	3.85168	3.8526831590900006	3.82575	3.7731672708399997	3.9732694866300005	3.9963137573100003	3.9133	3.8117643713300002	4.00091	3.8158494851699998
metab_10309	metab_10309	0.596774	0.5269	1.01518	5.268603787830001	5.15813	5.0935487865699995	5.2235912542900005	5.01705	5.0754	5.211139414830001	5.73891	4.9606	5.05544	5.19549	5.13809
metab_12162	metab_12162	0.245907	0.8583	1.01499	4.18849	3.2347	3.49164	3.36047	2.5586305370599995	3.5753	3.67136	4.13561	3.3746178722000004	3.5067048326999997	2.81936	3.21131
metab_1084	metab_1084	0.825085	0.04713	1.01499	4.6887526371599995	4.6179	4.62146	4.61538	4.51746	4.56508	4.66121	4.76591	4.62832	4.66467	4.65865	4.66193
metab_94	metab_94	0.9539697474259999	0.01028	1.01493	5.11146	5.10427	5.06063	5.12623	5.04203	5.09636	5.13419	5.19471	5.15792	5.19929	5.2238437719099995	5.088497781559999
Okaramine r	Okaramine r	0.5071232567989999	0.7435	1.01493	4.66395	4.8552	5.277946336319999	5.549615478380001	5.727486536769999	4.8778	4.93874	4.78656	5.56617	5.24955	5.75716	5.118692879519999
metab_12074	metab_12074	0.42539	0.8501	1.01493	4.25366	3.4786244970699998	3.27836	3.2745254720099997	2.70908	3.50768	3.25463	4.25447	3.43679	3.49391	3.1111	3.25825
metab_4857	metab_4857	0.793446	0.2664	1.0149	5.25411	5.15856	5.26666	5.2903	5.064178683490001	5.38149	5.3247724837199994	5.11549	5.44429	5.424159259700001	5.32724	5.250835254080001
Phenytoin quinone	Phenytoin quinone	0.519252	0.6661	1.01489	5.4624	5.91747	5.962728831540001	5.426862347259999	6.0674365657500005	5.806303271699999	5.72584	5.130846957809999	6.14132	6.01627	6.14633	5.996873384010001
metab_3335	metab_3335	0.567466	0.3911	1.01484	4.8465	4.54152	4.78252	4.69847	4.47632	4.551105152180001	4.627900890109999	4.83201	4.76224	4.69352	4.84152	4.5520295955000005
metab_10631	metab_10631	0.6018018193029999	0.6718	1.0148	3.7386293139399998	4.09113	4.269856325319999	4.34365	4.22565	4.46749	4.2409699627099995	4.24233	4.66678	3.92904	4.25499	4.17397
metab_9309	metab_9309	0.39225882700900006	0.8397	1.01478	5.27725	5.490017709809999	4.92693	4.71979	4.3353	4.88266	4.90429	4.44975	6.507781448919999	4.892751883480001	4.43069	4.88806
metab_6139	metab_6139	0.8907199759540001	0.01155	1.01478	4.5099433728600005	4.44105	4.49051	4.458947763349999	4.43669	4.46427	4.46334	4.60217	4.5227	4.535041029509999	4.53207	4.54537
metab_5254	metab_5254	0.505358	0.8157	1.01475	3.87008	4.909729292930001	5.07426	4.3988546493800005	5.11255	5.11579	5.50234	3.9097314900199995	4.951685605930001	4.85092	4.84375	4.8461783802800005
metab_1863	metab_1863	0.574952	0.3366	1.01467	4.51879	4.4284	4.370448007099999	4.45042	4.13911	4.27193	4.470626812780001	4.5077	4.43095	4.44302	4.292443939019999	4.41976
metab_7764	metab_7764	0.501011	0.3638	1.01466	3.4054570635299997	3.53801	3.4376650953900003	3.4862873271900003	3.59625	3.4049363006999998	3.33777	3.4813508264699995	3.53659	3.5932907478600002	3.6182550091300003	3.60933
metab_5352	metab_5352	0.824463	0.05844	1.01454	4.63247	4.54271	4.63563	4.695994977190001	4.56021	4.58798	4.698246478590001	4.6629818500099995	4.67757	4.59669	4.7548804661199995	4.6653747359099995
metab_9603	metab_9603	0.529806	0.5123	1.01445	5.349797800809999	5.25857	4.72444	5.14355	5.22507	5.43874	5.362745186030001	5.1376	5.38698	5.28121	5.17952	5.239385362709999
metab_2659	metab_2659	0.558691	0.4743	1.01441	5.39933	5.1060723792900005	5.02633	5.26326	5.0761650951699995	4.9407	5.00266	5.485637645140001	5.06236	5.14109	5.28028	5.282932830269999
Allyl cysteine	Allyl cysteine	0.648011	0.6825	1.01431	5.85207	6.7588056950999995	6.68464	6.61621	6.86162	6.63774	6.634632105680001	5.84013	6.89208	6.91788	6.874824023139999	6.82069
metab_10196	metab_10196	0.675055	0.6933	1.01423	5.03544	4.54052	4.34144	4.40614	4.51857	4.14508	4.69473	4.97902	4.35156	4.418318551980001	4.576150876080001	4.35239
metab_6282	metab_6282	0.68478	0.1505	1.01423	3.6931657309900006	3.5973	3.70283	3.64896	3.5900534240099997	3.6957	3.7582	3.73094	3.6672565600800002	3.67321	3.61981	3.7912116876499997
metab_1987	metab_1987	0.515087	0.8284	1.01421	4.83689	4.37928	4.43357	4.57694	3.86698	3.6591370821499996	3.9182774700199996	5.21722	3.94835	3.9899038579800004	4.5417420234699994	4.50521
metab_8433	metab_8433	0.579621	0.2567	1.01421	4.1164	3.8850768641199993	3.9065190290699996	3.99455	3.84228	3.90157	4.02184	4.0979	3.9829510412099998	3.95358	3.97516	3.95036
metab_5047	metab_5047	0.65308	0.1489	1.0142	3.7671567567300004	3.8012741678500004	3.67994	3.71789	3.7501557627099995	3.67602	3.69442	3.79561	3.7913044865499996	3.86032	3.84646	3.72142
metab_4352	metab_4352	0.553303	0.7883	1.01412	4.14521	4.99163	4.903919767380001	4.857476559119999	5.11264	4.88779	4.91027	3.9064958383099997	5.11401	5.172203658419999	5.15499	5.043257215030001
5,6-dehydro Arachidonic Acid	5,6-dehydro Arachidonic Acid	0.565775	0.6135	1.01398	5.77538	5.8967311235399995	5.87512	5.9496	5.75487	5.93299	5.607099785599999	6.66422	5.75991	5.96559	5.9271927063100005	5.75098
metab_2273	metab_2273	0.240357	0.8512	1.01398	3.0040375022400005	4.17589	4.12947	4.03594	4.035541905440001	4.228767385019999	2.9563	4.39788	4.11578	4.27368	4.15612	4.038686348040001
metab_56	metab_56	0.9566610697910001	0.003035	1.01396	4.9684553313999995	4.9142603320800005	4.96715	4.94044	4.90444	4.94934	4.96408	5.0603391887699996	4.987578639890001	5.034160236630001	5.01552	4.9969378864300005
metab_3386	metab_3386	0.8038203843699999	0.05594	1.01396	4.26214	4.1782102317000005	4.14078	4.25831	4.25391	4.269198250360001	4.2382610755900005	4.2554402073699995	4.33625	4.27733	4.27966	4.32812
metab_4847	metab_4847	0.654758	0.7284	1.01387	4.41205	4.41854	4.15593	3.77027	4.5971	3.73592	4.53184	4.14981	4.14189	4.23288	4.34385	4.04037
metab_4074	metab_4074	0.552201	0.7958	1.01386	3.40418	4.11594	3.5722917488099997	3.6369	3.8609501447300003	3.9151006320599997	3.3564124934599997	4.36887	3.77887	4.19191	3.7056499645699996	3.4181171232599996
metab_6485	metab_6485	0.631682	0.1187	1.01385	3.5594028727699993	3.60515	3.6510187602599995	3.61485	3.6314331674800004	3.5934130444199996	3.6003694660400005	3.7756837601699997	3.65057	3.6710300108800005	3.6476790970099997	3.60653
metab_1168	metab_1168	0.417808	0.655	1.01379	4.11069	4.15743	4.35173	4.12771	3.4972726643300005	4.12885	4.0885748821800005	4.08762	4.11299	4.179362966919999	4.05357	4.18523
metab_5198	metab_5198	0.8574402554189999	0.01269	1.01375	4.60443	4.5991337433699995	4.55371	4.61021	4.526423250980001	4.6001	4.62513	4.710422428859999	4.65846	4.63595	4.6417916443400005	4.59889
metab_6113	metab_6113	0.947272	0.001545	1.01375	4.588668903349999	4.55641	4.57375	4.59464	4.5649814954900005	4.62133	4.59357	4.67082	4.6552434926699995	4.65646	4.64633	4.65424
N-[(4E,8E)-1,3-dihydroxyoctadeca-4,8-dien-2-yl]hexadecanamide	N-[(4E,8E)-1,3-dihydroxyoctadeca-4,8-dien-2-yl]hexadecanamide	0.533741	0.5227	1.01375	5.40238	5.35183	5.27822	5.33881	5.23842	5.25923	4.9724	5.7738	5.36678	5.30813	5.4683118424099995	5.4119
Glu-Trp	Glu-Trp	0.524039	0.523	1.01373	4.87547	5.060725694069999	4.876	4.916767309130001	5.08887	4.8943	4.63124	5.1887	5.0101717595999995	4.91851	5.29963	5.0725
metab_9799	metab_9799	0.8407509612790001	0.06394	1.01365	5.12814	5.13664	5.18009	5.16485	4.98384	5.18257	5.13495	5.19353	5.22137	5.19578	5.22637	5.22427
Penmacric acid	Penmacric acid	0.628888	0.7452	1.01359	4.3318997792100005	4.9950316167699995	5.08482	5.1393289194800005	5.2286771321300005	5.23616	5.5795861148300006	4.42585	5.07274	5.1207168774900005	5.09674	5.13156
metab_6242	metab_6242	0.763128	0.057	1.01351	4.550112142980001	4.50227	4.51713	4.50723	4.49031	4.51664	4.51321	4.57622	4.52112	4.6446	4.6670633854300005	4.5285064007599996
metab_6212	metab_6212	0.76188	0.08296	1.0135	4.63008	4.62293	4.66382	4.77303	4.66712	4.65092	4.77738	4.725854551309999	4.76254	4.77922	4.71902	4.62257
metab_806	metab_806	0.7133658732260001	0.3039	1.01349	6.03995	6.22414	6.1541	6.09245	6.24185	6.163235423630001	6.363779297459999	5.89693	6.30752	6.31121	6.2986370779100005	6.23505
metab_268	metab_268	0.326202	0.7235	1.01344	3.6767410355199996	4.36462	4.21812	3.9698307747300006	4.16042	4.16195	3.6047423216300003	4.0881215844800005	4.26552	4.3702	4.286606627619999	4.26573
CP 47,497-C8-homolog C-8-hydroxy metabolite	CP 47,497-C8-homolog C-8-hydroxy metabolite	0.556097	0.5495	1.01327	6.13573	6.336926158069999	6.3594	6.483384610319999	6.231072172979999	6.43177	6.07516	6.9392	6.24968	6.541817827130001	6.46208	6.21699
metab_3940	metab_3940	0.40317046273100005	0.6916	1.01321	3.9211781034900004	4.58895	4.3344	4.27076	4.40094	4.37269	3.8733926493800004	4.61167	4.36779	4.56738	4.46522	4.349047682819999
Gabazine	Gabazine	0.512653	0.5058	1.0132	5.11336	5.23893	5.0451750446800006	5.08235	5.31422	5.11118	4.84696	5.25474	5.23555	5.1625858745999995	5.52157	5.29343
metab_3418	metab_3418	0.406872	0.8483	1.01318	5.13205	4.246162204130001	4.37813	4.6086943174199995	3.5483796589599996	4.48798	4.08415	5.05706	4.612763129649999	4.7755	4.53664	3.68006
P-Mentha-1,3,8-triene	P-Mentha-1,3,8-triene	0.6830741614489999	0.1553	1.01306	4.95929	4.73932	4.80422	4.77867	4.89292	4.77538	4.8353303717900005	4.97017	4.88463	4.8216118549599996	4.89099	4.9248466108099995
Asparagine-betaxanthin	Asparagine-betaxanthin	0.441432	0.7548	1.01304	5.02847	6.476253203080001	6.39955	6.248344197430001	6.4946314462900006	6.623086670040001	5.998981402619999	6.34159	6.446867396830001	6.51579	6.20204	6.25335
Wortmannilactone a	Wortmannilactone a	0.218852	0.961	1.0129	0.406381	4.98516	4.69989	4.64144	4.6685652310300005	4.78902	0.37796973096500003	5.11566	4.710677785990001	5.039239159119999	4.6037398856900005	4.65624
metab_3674	metab_3674	0.524487	0.3941	1.01288	4.31522	4.36984	4.54686	4.38876	4.4412391176699995	4.49333	4.30978	4.52247	4.47505	4.377163081630001	4.6953	4.52113
metab_5309	metab_5309	0.501642	0.3757	1.01278	4.38604	4.05615	4.08253	4.16748	4.04992	4.14452	4.172121529080001	4.31504	4.219452822669999	4.16217	4.181169870580001	4.15413
metab_3172	metab_3172	0.519706	0.3402	1.01276	3.55622	3.67421	3.75854	3.79094	3.59264	3.72851	3.8121367335400005	3.8071659508199995	3.72656	3.6315276708699997	3.73108	3.6799842117300003
metab_8864	metab_8864	0.576648	0.5655	1.01268	4.01431	4.0197	4.202331497139999	4.43549	4.13202	4.268973072580001	4.196119360959999	4.264834982130001	4.04046	4.42888	4.10585	4.354153971280001
metab_5962	metab_5962	0.306907	0.7735	1.01266	4.33831	4.90007	4.8541	4.669067255390001	5.29748	4.37153	4.42702	4.37797	5.159514354030001	5.0611163686900005	5.03377	4.72988
metab_3437	metab_3437	0.291003	0.7837	1.01266	3.7589679065499997	4.49197	3.83358	4.18357	4.14383	4.23928	3.9366400075300003	4.265843717669999	4.6850037987699995	4.45139	3.8535537802099995	3.7729
metab_7591	metab_7591	0.647521	0.2028	1.01265	4.2742	4.2987444984800005	4.21528	4.41233	4.19891	4.22242	4.276857390869999	4.24262	4.3701468310500005	4.38251	4.31787	4.354902117230001
metab_4282	metab_4282	0.44958476931999997	0.5184	1.01264	3.96657	3.9214893017500003	3.79366	3.79612	3.72056	4.0597	4.02599	4.02068	3.89675	3.9786	3.9293689901599995	3.69676
metab_10627	metab_10627	0.504696	0.6887	1.01263	6.15597	5.7999255965400005	5.83836	5.38765	5.88585	6.07509	5.9378982343499995	5.2844810539800005	5.95805	5.9401	6.1672072908899995	6.30082
metab_1291	metab_1291	0.55446	0.2268	1.0126	3.62184	3.5430468872800005	3.58353	3.6026	3.4775214504500003	3.60576	3.4882530958599998	3.6603982917800004	3.61357	3.65384	3.62751	3.6589731866800004
metab_8102	metab_8102	0.505177	0.3644	1.01257	3.9105049006800003	4.085243001359999	3.92019	3.95348	3.99468	4.0041378202999995	3.86021	3.9750571153199994	4.081461629700001	3.97214	4.124221169059999	4.155958352869999
Pseudouridine 5'-phosphate	Pseudouridine 5'-phosphate	0.5546899462680001	0.4195	1.01255	5.06793	5.374509628759999	5.39176	5.38927	5.54203	5.26906	5.55888	5.35241	5.3275305057599995	5.25168	5.484864213169999	5.46319
metab_451	metab_451	0.574938	0.6237	1.01253	3.7221943338699996	3.7462536216300006	3.9627	4.0148	3.6214056884199994	3.9209256332699995	3.6974344381999997	4.0146359683199995	4.00477	3.73751	3.7496712894599997	4.06797
metab_5192	metab_5192	0.565827	0.2294	1.01252	4.11883	3.97898	4.01714	4.015934443530001	3.89225	3.9373432310600003	4.04594	4.11457	4.04802	4.06493	4.03281	3.9505687019699995
metab_5655	metab_5655	0.633314	0.6614	1.01249	4.37155	4.06062	4.36606	4.6379567995499995	4.29491	4.210072157330001	4.43434	3.9328213752999996	4.5019	4.43233	4.55241	4.41421
Rotenone	Rotenone	0.460842	0.5757	1.01248	5.45746	4.99977	5.08465	5.32739	5.0047	4.90438	5.19434	5.47671	5.03498	5.01438	5.265855574380001	5.18
metab_1654	metab_1654	0.352138	0.7231	1.01245	4.52894	5.2773367025199995	4.89104	4.80257	4.80073	5.10594	4.48115	4.81426	5.111043506100001	5.37479	5.15115	4.8397
4-[1-(dimethylamino)ethylidene]-2-phenyl-1,3-oxazol-5(4H)-one	4-[1-(dimethylamino)ethylidene]-2-phenyl-1,3-oxazol-5(4H)-one	0.564058	0.7240000000000001	1.0124	5.2474838865699995	5.93758	5.900291864090001	5.86041	6.05446	5.8312967033300005	5.970462940549999	5.0895108787300005	6.07971	6.10019	6.05632	5.96443
metab_1909	metab_1909	0.24219507258499998	0.8208	1.01239	3.6772306242000004	4.05427	3.51929	3.5294876346399997	3.64389	4.32798	3.4586511645199995	3.54608	4.28228	4.2281	4.00043	3.52036
metab_12770	metab_12770	0.406862	0.805	1.01226	4.24404	3.4607367884599998	3.66634	4.02633	3.35398	3.7520313372199996	3.3235848180699996	4.05663	3.8521687120999997	3.86165	3.5795443309300006	4.1091961366900005
metab_11776	metab_11776	0.309832	0.7131	1.01217	4.30951	3.7683647079800004	3.9666496150199997	3.93425	3.72126	3.9640848513699996	3.71684	4.138390771369999	3.69014	4.039827016519999	4.17312	4.192522427799999
metab_3345	metab_3345	0.5524081943729999	0.7366	1.01213	4.64821	3.94271	4.60023	4.52771	3.96325	4.03244	4.341	4.26581	4.392832982230001	4.18935	4.23139	4.60881
metab_12279	metab_12279	0.529399	0.4343	1.01209	3.3427355140900006	3.24786	3.43933	3.4553489067500003	3.54039	3.3212580152799998	3.4400602729100003	3.3197744811699996	3.42348	3.48879	3.4269	3.4944808498900004
metab_3591	metab_3591	0.6553331150739999	0.3393	1.01204	5.944666389119999	5.64561	5.910879743580001	5.906909118860001	5.954108156259999	6.02422	5.84794	6.134829031360001	5.97499	5.8264508478799995	6.02786	6.00336
metab_5792	metab_5792	0.49539	0.40299999999999997	1.01203	4.60942	4.570501568469999	4.5957751362699995	4.659981611509999	4.4182214556199995	4.58449	4.71164	4.84798	4.58575	4.49667	4.5554749042500005	4.56779
metab_11282	metab_11282	0.458735	0.7322	1.01195	4.07592	4.55782	4.55571	4.8594	4.755871826630001	4.809232074630001	5.1018678915199995	4.62157	4.74405	4.63875	4.39316	4.44515
metab_1641	metab_1641	0.27914	0.8683	1.01192	4.56397	6.5862040314999994	6.32014	6.11774	6.223267512790001	6.414754923259999	4.62421	6.3104677026100005	6.42927	6.57222	6.4142136791799995	6.31005
metab_12389	metab_12389	0.5133872607450001	0.3222	1.01185	3.986	4.1290136747199995	3.9752455482499998	4.08843	4.05739	4.05949	3.9359954406599997	4.19583	4.039484316419999	4.1538	4.1558129806199995	4.10153
metab_6868	metab_6868	0.499405	0.6002	1.01169	4.92499	5.6261558450099995	5.56301	5.588621924909999	5.549995140319999	5.61047	5.65567	5.42081	5.47941	5.48958	5.5794740669500005	5.61858
11-hepe	11-hepe	0.504083	0.6001	1.01168	5.8454067604999995	6.1860728730900005	6.077869278890001	6.13929	6.076685659269999	6.157874056030001	5.744770065599999	6.65584	6.05198	6.22287	6.182160565989999	6.0537288493800006
metab_57	metab_57	0.763817	0.02105	1.01167	4.557755358480001	4.52056	4.532570776469999	4.562054122749999	4.5299949569099995	4.55464	4.544938939930001	4.65754	4.59806	4.6241	4.60205	4.54689
metab_216	metab_216	0.488523	0.4234	1.01164	4.06165	3.9563348952599995	4.07052	4.0463	3.97961	4.12144	4.33591	4.020805629190001	4.035086049519999	4.0436384493699995	4.05824	4.02327
metab_6259	metab_6259	0.577591	0.2614	1.01157	4.90635	4.75492	4.839185747809999	4.77874	4.88457	4.881058088530001	4.75286	5.03817	4.8307	4.92201	4.93248	4.90383
metab_9324	metab_9324	0.6365116714519999	0.6356	1.01148	7.15465	6.02848	6.92902	6.83736	6.89084	6.92212	6.9236864017999995	6.935287951549999	6.8766011128999995	6.81021	6.84833	6.839396192640001
metab_11272	metab_11272	0.414581	0.8495	1.01131	3.32196	4.528719262759999	4.43674	4.29209	4.52773	4.3605910123000005	3.71352	3.87374	4.7164	4.41387	4.51803	4.52436
metab_876	metab_876	0.415723	0.6011	1.01128	5.0203	5.64405	5.51535	5.324223240569999	5.545	5.3881659836899995	5.17834	5.3814	5.5983	5.61318	5.54741	5.48292
metab_1131	metab_1131	0.627199	0.1934	1.01128	4.90086	4.77715	4.75453	4.75331	4.749418330869999	4.7845	4.81069	4.97933	4.76074	4.82667	4.8586	4.80712
metab_7705	metab_7705	0.455793	0.525	1.01124	4.01435	4.18304	4.21636	4.18949	4.36515	4.109803825899999	4.41215	4.0161446414399995	4.30193	4.19405	4.2214894123699995	4.21526
Pg(16:0/0:0)[u]	Pg(16:0/0:0)[u]	0.595841	0.6547	1.01122	4.68976	5.22216	5.45525	5.49164	5.306592283600001	5.375076103780001	5.22718	5.28714	5.54123	5.26359	5.25365	5.3247
Pyr-phe-oh	Pyr-phe-oh	0.544312	0.8234	1.01121	4.2987846763999995	5.03609	5.01342	4.9508234371599995	5.19604	4.95152	5.07182	3.94422	5.2074099917800005	5.25583	5.19011	5.109710292880001
metab_5560	metab_5560	0.185129	0.8595	1.01116	3.41898	3.0710271699500002	3.47124	2.81657	2.68902	3.35622	2.8952974338099997	3.6006489077099997	3.2767629449699998	3.4420172453800006	2.69341	3.1257292315400003
metab_10911	metab_10911	0.46730356033799997	0.4409	1.01112	4.1246970136400005	4.01613	4.09263	3.8657249064599997	4.00396	4.18346	4.068132546409999	3.9494691789199994	4.18094	4.10788	4.13982	4.10996
metab_12763	metab_12763	0.447352	0.5238	1.01109	4.83858	5.181187584130001	5.08071	5.15481	5.18137	4.86917	4.966609023399999	4.9138870501300005	5.13285	5.20565	5.2501513629800005	5.17301
metab_3753	metab_3753	0.34287767836499994	0.66	1.01107	4.244116558419999	4.68732	4.50951	4.2878666049900005	4.35432	4.47471	4.28018	4.30971	4.55426	4.83116	4.3683721360900005	4.5060978059500005
metab_5260	metab_5260	0.46628137665799996	0.7854	1.01107	4.52203	5.35201	5.302497793040001	5.07939	5.46433	5.177961642380001	5.332889488169999	4.45416	5.38493	5.426418480519999	5.30371	5.33891
metab_6079	metab_6079	0.497361	0.3465	1.01103	4.1433513057099995	3.8581	4.0233344533599995	4.00267	3.9025968243999998	4.007042273630001	4.0774	4.069809730299999	4.03391	3.94773	4.05926	4.017643960869999
metab_8931	metab_8931	0.301031	0.7024	1.01103	3.63976	3.98526	3.93539	3.9499269224800004	3.9571854767400003	3.93327	3.5787343352199996	4.29046	3.96595	4.001892601530001	3.8403599884800004	3.9790903976800003
GPCho(20:4/16:0)	GPCho(20:4/16:0)	0.445253	0.6609999999999999	1.01102	5.99388	6.966968260830001	7.008701308739999	6.8226936039199995	6.696036138949999	6.80856	6.581877390569999	6.93096	6.979	6.749255258630001	6.74237	6.754676895219999
metab_12970	metab_12970	0.467836	0.5652	1.01099	4.890884698490001	5.40071	5.3085944640900005	5.3042084439099995	5.43676	5.32275	5.362625555069999	5.07799	5.39882	5.37513	5.46231	5.33332
metab_12600	metab_12600	0.597864	0.2753	1.01093	5.72682	5.564791335090001	5.56124	5.71306	5.43012	5.48032	5.5646946778499995	5.71258	5.62291	5.64658	5.63612	5.65973
metab_1130	metab_1130	0.797938	0.033760000000000005	1.01093	5.65092	5.580944176830001	5.557224238790001	5.57431	5.538258238180001	5.593494675440001	5.593392851540001	5.72716	5.60976	5.62501	5.651648895469999	5.65635
N-(2-oxopropyl)-2-phenylacetamide	N-(2-oxopropyl)-2-phenylacetamide	0.580939	0.7308	1.01091	6.2199	7.02676	6.980507659450001	6.922160675030001	7.15536	6.93234	6.952546455449999	6.14522	7.1708	7.20495	7.142184234530001	7.0735946932300005
metab_3247	metab_3247	0.690825	0.07879	1.01073	4.68426	4.6561	4.64454	4.61158	4.6481488755900005	4.70121	4.60678	4.72024	4.7484	4.71261	4.69909	4.76327
metab_1082	metab_1082	0.47703	0.3393	1.01058	4.0323	3.9086201391400004	3.9786873116199994	3.96709	3.91838	4.00461	4.05738	4.1503132894300006	3.9331205648900003	4.00829	4.0153422150499996	3.8966383946900005
GPCho(18:3/22:4)	GPCho(18:3/22:4)	0.636829	0.3055	1.01058	6.74172	7.106119644410001	7.081480494299999	7.09096	6.94959	7.01121	7.162927414510001	7.20863	6.952	7.05414	7.02532	7.023392637070001
3-(4-isopropylphenyl)isobutyraldehyde	3-(4-isopropylphenyl)isobutyraldehyde	0.35615556504600004	0.7398	1.01055	4.79264	5.60289	5.6183999494700005	5.55021	5.605010946919999	5.80514	5.14635	5.658468056719999	5.5210520803400005	5.76146	5.671473135619999	5.56378
metab_12291	metab_12291	0.307619	0.672	1.01051	3.94814	3.8004644842900004	3.78159	3.9376245078800003	3.71616	3.6580299007699995	3.99053	3.8287731715199995	4.02688	4.0021871653900005	3.6786	3.5575207415199994
metab_9085	metab_9085	0.47397414154600004	0.4667	1.01047	5.14495	5.2633	5.33081	5.20516	5.32512	5.23879	5.61305	5.15983	5.19456	5.25044	5.324910121509999	5.29392
metab_462	metab_462	0.389186	0.8011	1.01041	3.62299	4.2643584187800005	4.4640298627499995	4.171387311969999	3.9754	4.2929	4.5427	4.266967998419999	4.22688	4.11618	3.68065	4.216615486969999
metab_8422	metab_8422	0.5698899935289999	0.7205	1.01039	3.1633	3.30386	3.29093	3.4206	3.52298	3.50834	3.37226	3.1081958667799996	3.40955	3.4108298121700003	3.44043	3.6750797267000004
Oxoadipic acid	Oxoadipic acid	0.484343	0.3659	1.01024	4.36234	4.16662	4.40747	4.19067	4.32504	4.338789449569999	4.38191	4.25544	4.36426	4.3434196828900005	4.40725	4.299044004630001
metab_9425	metab_9425	0.38526353206999997	0.6734	1.01018	5.46065	5.85479	5.793669263659999	5.993356730580001	5.7992	5.87634	5.57248	6.37434	5.68749	5.86456	5.8342505118900005	5.79535
metab_1902	metab_1902	0.529876	0.7939	1.01017	5.06195	5.845917382430001	5.80008	5.76259	5.9589712314900005	5.78335	5.71386	4.93486	5.98488	6.0528087693599995	5.979864312439999	5.89472
metab_4010	metab_4010	0.215357	0.8286	1.01002	3.27367	3.8303434764199995	3.99679	3.79789	3.8542556517400004	3.9980671341300003	3.22591	4.03178	3.7770930071900004	4.13509	3.9739761081199996	3.8356312927499996
metab_5144	metab_5144	0.569926	0.4742	1.00999	4.877492222880001	4.96365	4.65752	4.74916	4.81775	4.775	4.69011	5.01782	4.8173	4.91807	4.90609	4.77801
metab_4324	metab_4324	0.37598916364699997	0.4928	1.00998	3.84959	3.8620000790900004	3.5874655872400005	3.92817	3.7703026233899997	3.85736	3.8708095709599997	3.9212219368900003	3.76243	3.8532710985300005	3.8198850185900004	3.85551
metab_6853	metab_6853	0.398172	0.6352	1.00997	4.314998104030001	4.83612	4.68755	4.767029556640001	4.852374891509999	4.82603	4.85927	4.54068	4.76298	4.77719	4.87031	4.75715
metab_1059	metab_1059	0.716895	0.03335	1.00993	4.94824	4.912754554059999	4.9441925294699995	4.95653	4.8861327890199995	4.94974	4.94159	5.04368	4.9767197542699995	4.96882	5.016861015869999	4.9455511884300005
metab_2984	metab_2984	0.361005	0.7338	1.00991	5.249599852219999	4.8737	4.78103	4.89037	4.838452827809999	4.44403	5.25898	4.70134	4.71034	4.9741839921499995	4.90964	4.8068
metab_9035	metab_9035	0.639676	0.7751	1.00983	4.05775	3.81518	4.34895	4.2939323396099995	4.2816920754400005	4.219781157930001	4.04511	3.7095519652599998	4.35068	4.383914557890001	4.4445	4.33235
metab_805	metab_805	0.654514	0.32899999999999996	1.00982	7.22077	7.39819	7.333684764249999	7.27487	7.422558519530001	7.34105	7.517440976739999	7.09402	7.4716	7.477573591589999	7.458194218330001	7.40797
metab_3613	metab_3613	0.413473	0.7204	1.00974	5.45626	5.076097987430001	5.05785	5.22809	4.86197	5.1305164328199995	4.8886569812400005	5.619972391419999	5.16667	5.31395	5.18658	4.93472
metab_8067	metab_8067	0.362943	0.5535	1.00969	3.9089449420099998	3.9056718259599994	4.00206	3.8700308215400003	3.96165	3.8925925330599997	3.84926	3.8414332756699996	3.8928983266300006	3.90247	4.18212	4.10076
metab_8064	metab_8064	0.479588	0.2818	1.00968	3.8182299069699996	3.6931401905800003	3.7221680557999997	3.6831459255900003	3.64549	3.74493	3.7595926338599996	3.73266	3.7735563384699993	3.81908	3.66968	3.7695838259900003
metab_2455	metab_2455	0.425406	0.4911	1.00957	4.11586	4.10395	4.05791	4.107248049740001	4.012727191090001	4.04636	3.9334160384400003	4.30346	4.03458	4.095643018540001	4.20286	4.1110321372600005
metab_13481	metab_13481	0.513233	0.2875	1.00951	4.83639	4.85721	4.91633	4.84285	4.69738	4.8775998851699995	4.84649	4.891225298919999	4.904836077840001	4.79641	4.99317	4.86961
metab_3568	metab_3568	0.492102	0.3144	1.00951	4.70568	4.567103985959999	4.62696	4.63501	4.62608	4.61172	4.612939732809999	4.80486	4.64974	4.56201	4.65008	4.7556
metab_4851	metab_4851	0.712179	0.02086	1.0095	4.8704996110400005	4.85744	4.8259	4.799883460899999	4.84938	4.85659	4.84996	4.94632	4.880934493490001	4.880129803969999	4.88206	4.89493
metab_5502	metab_5502	0.361411	0.5672	1.0095	4.27072	4.3639357812699995	4.455887134519999	4.11873	4.319271580400001	4.3817	4.44776	4.21267	4.31828	4.52965	4.39909	4.24659
metab_9774	metab_9774	0.60271	0.2428	1.00949	4.479837370809999	4.47	4.59623	4.59452	4.4465006881499995	4.59626	4.50735	4.533114716419999	4.59794	4.5927	4.6290598339999995	4.581719802049999
metab_483	metab_483	0.39274163381099997	0.598	1.00947	4.280668261730001	4.30684	4.11017	4.2368	4.21928	4.20085	4.56856	4.2359263266000005	4.10517	4.3149990875699995	4.25282	4.1201
Menthone lactone	Menthone lactone	0.458212	0.4366	1.00945	4.89762	4.87282	4.86431	4.92042	4.75233	4.89048	4.7833886777900005	5.11712	4.85496	4.840710946030001	5.01251	4.8654
metab_11024	metab_11024	0.39836719571900003	0.7049	1.00941	5.77034	6.62182	6.605586679069999	6.55853	6.569825409630001	6.75119	6.228669240019999	6.616673238450001	6.57806	6.683851688860001	6.6095837713400005	6.53195
metab_9788	metab_9788	0.611907	0.1956	1.0094	5.09457	5.094768523430001	5.16792	5.10842	5.0091051450699995	5.1752318731999996	5.0777432534099995	5.14003	5.1917	5.10246	5.22426	5.19922
metab_10534	metab_10534	0.526921	0.6267	1.00939	7.46735	7.223	7.25415	7.45115	7.026322693260001	7.032802369330001	7.37948	7.799137513580001	7.087578261619999	7.33949	7.18432	7.072982514289999
metab_2171	metab_2171	0.314264	0.8176	1.00933	4.78627	5.774589466880001	5.7432855293300005	5.67615	5.62235	5.83198	4.88314	5.835016023960001	5.710554617990001	5.80533	5.68925	5.823308193250001
metab_11201	metab_11201	0.250212	0.9632	1.00932	2.3464739480700003	4.4268	4.04707	2.16749	5.07164	4.476637606780001	2.08972	2.05221	5.15025	4.936975770769999	4.39244	4.12701
metab_4433	metab_4433	0.510117	0.5746	1.00925	4.34216	4.20422	4.20113	4.15127	4.22553	4.16758	4.1629476701499994	4.459592451780001	4.06793	4.33385	4.35482	4.14719
metab_8643	metab_8643	0.301447	0.8368	1.00925	3.6333	4.64287	4.5669482831699995	4.513532333690001	4.76234	4.473164236280001	4.1677	4.16621	4.75058	4.64977	4.64663	4.45908
metab_4826	metab_4826	0.410075	0.4495	1.00921	4.57977	4.46395	4.30567	4.52283	4.339987370769999	4.51264	4.39902	4.57081	4.5519245903500005	4.44526	4.5333	4.471157904030001
metab_4354	metab_4354	0.41611	0.4901	1.00921	4.5973	4.53264	4.47008	4.44059	4.26514	4.41796	4.50209	4.60922	4.51037	4.3588184091199995	4.51995	4.46813
metab_8458	metab_8458	0.567221	0.8667	1.00917	4.39058	5.539028429299999	5.52342	5.47157	5.642848342490001	5.48109	5.3542	4.379565707519999	5.67815	5.6871690609000005	5.653760935479999	5.588294508960001
metab_204	metab_204	0.732904	0.0127	1.00916	4.4638166660400005	4.443351456549999	4.48251	4.46138	4.48013	4.5139	4.48759	4.51267	4.55214	4.49669	4.51505	4.52798
metab_5711	metab_5711	0.139066	0.9126	1.00912	3.64053	3.7487	3.00804	3.86666	3.58686	3.20176	4.57277	3.0348	3.42193	3.9712968997300004	3.0129352333599995	3.23173
metab_9781	metab_9781	0.6089989058399999	0.14800000000000002	1.00912	5.135944000199999	5.18542	5.21853	5.13748	5.055489409030001	5.20352	5.13819	5.20061	5.2418	5.17037	5.24197	5.22357
metab_4820	metab_4820	0.244624	0.7754	1.00911	3.4617167096800006	3.9752731746199994	3.7165947539599995	3.51182	3.87749	3.84941	3.4139426459799997	3.8138658600300004	3.85378	3.9813182377800005	3.69572	3.83835
metab_979	metab_979	0.42633264220600003	0.4106	1.00901	4.70077	4.49105	4.50075	4.53622	4.49773	4.57008	4.55289	4.72533	4.5225046420199995	4.49655	4.62492	4.61775
metab_4914	metab_4914	0.300364	0.609	1.00899	3.68483	3.5863982064099997	3.6455326685300005	3.63687	3.41113	3.3816245968700005	3.51377	3.56768	3.49418	3.6490043434199997	3.6366477051099997	3.67914
Prostaglandin F1a	Prostaglandin F1a	0.266922	0.7981	1.00887	5.5182	5.4649253603600005	5.96096	5.847758044430001	5.55499	4.81734	5.67773	5.374179590469999	5.383009106219999	5.42326	5.83271	5.76281
metab_4859	metab_4859	0.365447	0.5431	1.00881	4.41389	4.29188	4.21314	4.38104	4.39815	4.18014	4.28996	4.437737030909999	4.21001	4.26843	4.44545	4.45259
metab_2943	metab_2943	0.5057296801160001	0.2459	1.0088	4.87649	4.6816038212699995	4.72288	4.76246	4.8171	4.77228	4.76351	4.867480287809999	4.77757	4.81339	4.87112	4.78953
metab_7115	metab_7115	0.501712	0.3255	1.0088	5.22995	5.27415	5.22449	5.12802	5.25261	5.25067	5.43144	5.127515670269999	5.2899852777900005	5.266001083380001	5.25661	5.26615
3,4-Dehydrochlorambucil	3,4-Dehydrochlorambucil	0.602534	0.8194	1.0088	4.168273892609999	4.69361	4.90075	4.6038692467699995	4.74248	4.8593	4.63222	4.06941	4.942149182530001	4.82744	4.79642	4.94376
Elaidic acid	Elaidic acid	0.48201332553599996	0.4308	1.00877	4.91172	4.83982	4.88011	4.9548863039499995	4.958511157069999	4.86996	4.74813	5.00374	4.96471	4.93935	4.91179	5.10074
Lumichrome	Lumichrome	0.33775238894599996	0.6786	1.00871	5.91146	5.519753167519999	5.48549	5.30823	5.38353	5.47366	5.82946	5.32294	5.636652709630001	5.584292786690001	5.40408	5.592997780619999
metab_4945	metab_4945	0.43834	0.3405	1.00866	4.23282	4.16593	4.1928610727699995	4.11917	4.09719	4.142727639269999	4.0657959862699995	4.24562	4.19699	4.24466	4.2467673782599995	4.16374
metab_6112	metab_6112	0.47222	0.2358	1.00865	3.96443	3.9338885549800002	3.9278906707099996	3.8882925411500002	3.8941797047000004	3.9840617528099997	3.8761903632999997	3.9881516515300004	3.9671	3.93319	4.0056950242900005	4.02847
metab_4865	metab_4865	0.535639	0.2157	1.00863	4.95423	4.81781	4.84653	4.82642	4.88385	4.8584345425699995	4.87754	4.99266	4.89841	4.85166	4.967495818540001	4.85207
metab_4633	metab_4633	0.21778102571400001	0.9068	1.00863	4.87591	6.92091	6.62511	6.47181	6.543183265210001	6.791671850619999	4.78116	6.632147644530001	6.7861894528499995	6.91815	6.78827	6.6481292952699995
metab_2500	metab_2500	0.320213	0.7005	1.00863	4.8624006812000005	4.92907	4.8006	4.76307	4.434401355109999	4.72169	4.47178	4.86932	4.6625176898800005	4.87839	4.94432	4.93147
1,2,3,4-tetramethyl-1,3-cyclopentadiene	1,2,3,4-tetramethyl-1,3-cyclopentadiene	0.357512	0.5837	1.00862	4.18059	4.1083	4.08713	4.3112107573000005	4.20815	4.17283	3.9928095278400004	4.3696161482599996	4.1968903842400005	4.1807846912699995	4.210428084559999	4.3330084405400004
metab_10590	metab_10590	0.40035462789899995	0.5627	1.00855	5.5813582642799995	5.717589434400001	5.621075964709999	5.47423	5.66552	5.63104	5.942832043559999	5.4685754310500005	5.68636	5.707086850870001	5.69845	5.4734592096800005
metab_11464	metab_11464	0.507212	0.1317	1.00854	3.80043	3.7398372709300007	3.7282468028699993	3.76277	3.7345176918900003	3.7133080058800005	3.81538	3.76441	3.7367954507699994	3.7626331975199996	3.83669	3.7605716830300002
metab_4491	metab_4491	0.518264	0.1771	1.00845	4.53379	4.48276	4.45429	4.5320983121300005	4.46334	4.51759	4.52292	4.62704	4.5128	4.5012	4.564	4.48155
Nolatrexed	Nolatrexed	0.6786660090659999	0.9436	1.00841	2.87083	5.125853542430001	5.1692738061800005	4.66824	4.85646	5.131869052230001	5.65386	2.77211	4.9265804954300005	4.88525	4.88739	4.93218
metab_10597	metab_10597	0.324025	0.82	1.00841	4.91589	5.781887276009999	5.52772	5.41882	5.65748	5.52414	4.81961	5.97328	5.5066997112300005	5.70183	5.550401268099999	5.55211
metab_1647	metab_1647	0.190796	0.9125	1.00841	4.98715	7.0163	6.64849	6.5193262795899996	6.55386	6.818176125730001	4.6243	6.77209	6.86389	7.006557881739999	6.87859	6.72008
metab_7519	metab_7519	0.31105	0.8937	1.00838	2.9819006552499996	4.19568	4.2023	3.85514	4.35368	4.04883	3.8134553313999997	3.4224771267799996	4.40818	4.02603	4.21231	3.95774
metab_9597	metab_9597	0.537384	0.4304	1.00836	7.90432	7.86092	7.48903	7.75069	7.707440180060001	7.938409771589999	7.902773421939999	7.796	7.858311521819999	7.938198076519999	7.88935	7.657751327310001
metab_12118	metab_12118	0.394452	0.7419	1.00831	5.853960279650001	6.0213830046300005	6.14981	5.63715	6.22165	6.22882	5.84863	5.6029	6.2463000829299995	6.22334	6.271852325399999	6.221275421830001
metab_9501	metab_9501	0.330164	0.6614	1.00826	4.81597	5.148689526559999	5.02647	5.13285	5.1123	5.26659	4.80922	5.323937603459999	5.1564	5.11727	5.15323	5.19589
metab_2172	metab_2172	0.257953	0.7573	1.00825	3.8084687497900003	3.4214351212299996	3.6285982172800004	3.78782	3.58544	3.5926	3.8358597207300003	3.82544	3.65589	3.33338	3.6963921980800003	3.6579363713699995
metab_10021	metab_10021	0.663576	0.09337000000000001	1.00823	5.92342	5.97644	6.00767	5.97261	5.86457	5.998236700619999	5.95625	6.0173180216799995	6.01788	5.9711	6.04886	6.02359
metab_4320	metab_4320	0.452946	0.3229	1.0082	4.73453	4.56913	4.59933	4.72008	4.56285	4.6201	4.65577	4.75455	4.678201296319999	4.6168189134599995	4.666170222380001	4.65818
metab_2668	metab_2668	0.34499507918899996	0.6498	1.00819	5.23294	4.93659	4.93068	5.02485	4.93401	4.9692905100699996	4.7951657480800005	5.35447	5.01925	5.00044	5.03848	5.06651
metab_2443	metab_2443	0.34518424818599996	0.6414	1.00818	4.28622	4.312500882749999	4.53854	4.565168502230001	4.22121	4.49083	4.32962	4.60308	4.46764	4.49672	4.39806	4.33198
Gly-Thr	Gly-Thr	0.340949	0.6221	1.00808	5.63101	5.28837	5.30564	5.23662	5.23826	5.2405858715199996	5.587341006290001	5.188616859100001	5.33829	5.324132969719999	5.447208749880001	5.310428088869999
metab_10404	metab_10404	0.289231	0.7884	1.00799	5.408965219450001	5.617833656109999	5.23609	5.719178225219999	5.90092	5.90719	5.2281012243300005	5.481721638840001	5.630747421869999	5.884344738899999	6.07258	5.764752301230001
gamma-Glu-Tyr	gamma-Glu-Tyr	0.313503	0.6995	1.00793	5.04592	5.03765	4.918688346630001	4.9912	5.1380327352999995	5.1201	4.7577	5.10122	5.02365	5.00981	5.484451996540001	5.1172935719999995
Norfenefrine	Norfenefrine	0.676007	0.029769999999999998	1.00789	5.21922	5.16237	5.19958	5.23063	5.17507	5.2097	5.19743	5.28385	5.23131	5.24726	5.22536	5.2557126941300005
metab_67	metab_67	0.7597667728740001	0.0030269999999999997	1.00784	5.6292	5.600090219530001	5.609208371519999	5.60692	5.59425	5.622509641919999	5.62651	5.6969	5.6477726837599995	5.66288	5.64154	5.64837
metab_9782	metab_9782	0.7104030623950001	0.05065	1.00777	6.29134	6.30452	6.34293	6.31727	6.22299	6.34601	6.31554	6.34908	6.371139105989999	6.32595	6.39206	6.36181
5,6-Dihydro-5,6-dihydroxy-y,y-carotene	5,6-Dihydro-5,6-dihydroxy-y,y-carotene	0.454066	0.7339	1.00765	6.18295	5.90492	5.8484	5.983049379340001	5.64834	5.71623	5.9702075700099995	6.35668	5.78653	6.03044	5.72766	5.683332858969999
metab_12835	metab_12835	0.43537	0.6251	1.00765	5.34004	5.1932054474500005	5.15821	4.91019	4.93662	5.05781	5.01747	5.29811	5.12402	5.191987934019999	5.09658	5.10245
metab_9751	metab_9751	0.445939	0.2766	1.00765	4.43386	4.26997	4.35089	4.306998329140001	4.24426	4.28749	4.33209	4.3572	4.3775572050400005	4.31927	4.37174	4.338683430940001
metab_5206	metab_5206	0.33754	0.4354	1.00761	3.59709	3.52724	3.5740465228300007	3.6036611579900004	3.4706	3.50632	3.56769	3.6935066871099997	3.5648703252900003	3.54801	3.52831	3.53779
metab_8737	metab_8737	0.31919618941100003	0.5552	1.00761	4.11549	3.94686	3.8437827251599996	3.97672	3.8774968096199993	3.8800308671199994	4.0461015091000005	3.9506215707099996	3.93416	3.8949504621699993	3.92766	4.0681
metab_8440	metab_8440	0.46136	0.2623	1.00756	3.8792	3.7942580534699992	3.81624	3.89338	3.82771	3.81898	3.78715	3.8559343939099997	3.88611	3.8633998883800005	3.89184	3.9190108510300004
metab_10633	metab_10633	0.471534	0.5674	1.00754	4.92909	4.55861	4.70284	4.8166	4.75967	4.89725	4.7456863470699995	4.81121	4.7776	4.78771	4.83784	4.919988565480001
Methenamine	Methenamine	0.6340208984660001	0.03456	1.00752	5.11324	5.0183368796300005	5.04896	5.04519	5.0401424848900005	5.06283	5.068939740259999	5.11237	5.1160518358300004	5.10259	5.077204517519999	5.07857
metab_11268	metab_11268	0.250666	0.7753	1.00751	5.700861613630001	5.15045	5.1624	4.99453	5.04561	5.1140633310900006	5.5789068333700005	5.00119	5.30139	5.1872467248400005	5.0864759916699995	5.24662
metab_2231	metab_2231	0.41791	0.5747	1.00734	5.455232952569999	5.28784	5.17194	5.46289	5.3091	5.1778	5.24592	5.2421613018699995	5.47011	5.40573	5.286106911469999	5.4484983184599995
metab_10034	metab_10034	0.49184380005500006	0.2818	1.00731	5.32364	5.34737	5.41502	5.3598	5.19205	5.36356	5.32522	5.4025475295200005	5.37745	5.32435	5.41549	5.393926843130001
metab_2438	metab_2438	0.34194527615000003	0.5338	1.0073	4.588321923440001	4.50384	4.54232	4.56305	4.4683968824699996	4.47309	4.3851772989599995	4.66701	4.500943851830001	4.515419146419999	4.56721	4.70288
metab_10508	metab_10508	0.442831	0.7566	1.00727	6.51481	6.30636	6.42234	6.48544	6.12243	6.0994455491999995	6.36822	6.93736	6.160666408480001	6.44987	6.1722925033700005	6.13898
metab_8576	metab_8576	0.229965	0.8932	1.00727	3.1001	3.5017323109900005	3.60879	3.6029	3.1219732182700004	3.6967897102099996	3.03912	4.01971	3.21391	3.7446079179600003	3.52528	3.24243
metab_6160	metab_6160	0.507544	0.1653	1.00724	4.756991423590001	4.66861	4.69995	4.7235900086300004	4.636166778680001	4.67076	4.6618284045800005	4.71933	4.7274	4.74553	4.75947	4.74652
metab_9195	metab_9195	0.41832	0.7457	1.00714	6.876414669510001	6.44369	6.34688	6.58257	6.1624478724900005	6.23625	6.58244	6.846	6.3411968420800005	6.536851793069999	6.32532	6.290796704269999
metab_2477	metab_2477	0.530303	0.1326	1.00709	5.06392	5.07157	5.062664488959999	5.05017	5.05998	5.164325892790001	5.07569	5.16736	5.10627	5.094009413999999	5.1355476305300005	5.108171732840001
metab_1908	metab_1908	0.42934307779799996	0.5246	1.00707	5.10025	5.09614	5.06809	5.10652	5.0713612032499995	5.11127	5.0168	5.13245	5.043181021280001	5.12576	5.07073	5.377381253019999
Diethyldithiocarbamic acid	Diethyldithiocarbamic acid	0.5062168022300001	0.9329	1.00706	3.9344493809599994	3.71516	3.9081324122400005	4.3898	3.6083856273699997	3.39312	3.85628	2.72625	3.87814	3.58716	4.66966	4.39205
metab_3031	metab_3031	0.466636	0.2026	1.00705	4.61441	4.54946	4.54734	4.52165	4.51707	4.4901274215199996	4.52762	4.59177	4.54203	4.63097	4.54739	4.59426
metab_1324	metab_1324	0.31780507339499997	0.7196	1.00703	4.32089	4.0777	4.033973026569999	4.1113630617800005	4.03221	4.174374500369999	3.97055	4.424008564599999	4.14527	4.11102	4.2094268585900005	4.06195
metab_1429	metab_1429	0.633303	0.04211	1.00701	5.7574597477600005	5.689052277999999	5.700321660759999	5.714233523080001	5.66465	5.70107	5.7048	5.79016	5.74362	5.73492	5.75858	5.734216170369999
metab_10623	metab_10623	0.19401800052499998	0.9378	1.00694	5.08283	3.99608	4.79427	3.8682858779900005	3.71113	3.6361766689199997	5.09699	3.75107	3.6582194751199997	3.69131	4.73707	4.32262
Cotinine glucuronide	Cotinine glucuronide	0.23243697841999997	0.809	1.00692	5.1110008658899995	4.61802	4.613543689709999	4.3185	4.46531	4.59814	4.31665	4.72336	4.8227634644999995	4.71244	4.5968946305500005	4.74828
3-hydroxy-5,5,8a-trimethyl-3,4,4a,6,7,8-hexahydronaphthalene-2-carboxylic acid	3-hydroxy-5,5,8a-trimethyl-3,4,4a,6,7,8-hexahydronaphthalene-2-carboxylic acid	0.19377513157600001	0.8729	1.00692	4.14845	4.9679	4.86159	4.8405122374300005	4.7589045813199995	5.01969	4.11746	5.242737258459999	4.78461	5.04574	4.86964	4.73654
13,14-Dihydro-15-keto prostaglandin F2alpha	13,14-Dihydro-15-keto prostaglandin F2alpha	0.313065	0.7734	1.00691	5.10167	5.4127	5.40048	5.4404	5.35751	5.4091725101499994	5.02674	5.866922033280001	5.24214	5.48391	5.39504	5.33017
metab_7680	metab_7680	0.37987935346199997	0.5041	1.0069	4.7572939213800005	4.66738	4.52315	4.657	4.637277228259999	4.59982	4.58978	4.81109	4.65954	4.60463	4.69551	4.669494231030001
metab_8771	metab_8771	0.284051	0.8145	1.00688	4.8293289254300005	5.64023	5.64953	5.61482	5.638829919630001	5.76519	5.23115	5.60691	5.649466984709999	5.64142	5.676832450650001	5.55768
metab_4351	metab_4351	0.47181676756700003	0.8786	1.00686	4.81425	5.72285	5.64065	5.5981	5.83812	5.615817922560001	5.52122	4.6527026415499995	5.81934	5.87629	5.84299	5.7459
metab_3063	metab_3063	0.66651	0.0138	1.00683	5.59268	5.54743	5.55618	5.56612	5.55124	5.57848	5.56485	5.645382495850001	5.60483	5.59859	5.59985	5.6051388935099995
metab_1792	metab_1792	0.37684178019000003	0.4946	1.00678	4.17266	4.11778	4.08696	4.15634	4.09609	4.13136	4.18147	4.29415	4.07425	4.09348	4.211624087330001	4.072685111459999
metab_1415	metab_1415	0.42683437139200003	0.271	1.00677	4.45556	4.43221	4.4083777377599995	4.4198	4.47596	4.3980125263300005	4.3724	4.4574860763199995	4.51319	4.47045	4.5315	4.42967
metab_6217	metab_6217	0.719424	0.01069	1.00674	6.41485	6.36199	6.38633	6.385065460980001	6.35472	6.3836779985800005	6.38551	6.46476	6.41336	6.4325755210099995	6.41853	6.4293735108300005
metab_3236	metab_3236	0.562694	0.07218	1.00667	5.28329	5.24218	5.2372588135600004	5.24836	5.2175510007699994	5.25433	5.251	5.33489	5.26452	5.2617958500099995	5.3208	5.25788
4-Methylstyrene	4-Methylstyrene	0.516673	0.195	1.0066	5.76312	5.737925740390001	5.73968	5.83855	5.6850276074399995	5.758210324969999	5.72849	5.8207420574599995	5.787	5.84722	5.82011	5.74963
metab_92	metab_92	0.629423	0.0194	1.00659	5.318531729030001	5.28831	5.319878527799999	5.31272	5.30267	5.3288558758499995	5.32947	5.39746	5.34176	5.35708	5.326876920259999	5.32861
metab_9193	metab_9193	0.33427873320900003	0.6593	1.00658	5.94253	5.70413	5.73874	5.85317	5.64009	5.7687432345700005	5.64999	6.163489760630001	5.758436190399999	5.8101023852600004	5.75022	5.7482
metab_6770	metab_6770	0.473233	0.8953	1.00657	3.53269	4.19799	4.18999	4.22545	4.47449	4.04626	4.19826	3.4338495581700004	4.373000842990001	4.114229765269999	4.32746	4.37837
metab_546	metab_546	0.36564916119499996	0.8851	1.00652	4.09663	4.99026	4.69703	4.74185	5.165340061559999	4.84163	4.65767	4.11065	4.96699	4.9200292139899995	5.0239160297000005	5.0394582012099995
metab_23	metab_23	0.379564	0.3829	1.00649	4.553429529380001	4.4602	4.41628	4.44953	4.42249	4.50091	4.42516	4.55858	4.44006	4.56445	4.50725	4.48221
metab_3066	metab_3066	0.469496	0.1566	1.00649	4.38244	4.30352	4.3178	4.2650809578099995	4.3290187947000005	4.29615	4.34807	4.35596	4.35942	4.34054	4.36308	4.29905
metab_2419	metab_2419	0.64522	0.02768	1.00645	5.7150934307300005	5.730756276159999	5.73094	5.75266	5.73627	5.77276	5.72085	5.80407	5.77931	5.777434146900001	5.79093	5.789125696319999
Ala-Val	Ala-Val	0.256033	0.8068	1.00644	4.31537	4.17392	3.97397	4.25317	4.2258239278500005	4.20231	4.5676	3.94577	4.42485	4.25754	4.06562	4.04839
metab_4256	metab_4256	0.259687	0.6018	1.00641	3.74945	3.7131820454800004	3.7782826932599995	3.88631	3.7023189772000005	3.6298990692400004	3.81006	3.84212	3.7823563847000004	3.7905010563099997	3.69735	3.6792
metab_7272	metab_7272	0.333108	0.7751	1.00639	4.32966	4.59041	4.647491577209999	4.320190857780001	4.63917	4.717489119730001	4.75808	4.26764	4.70671	4.54691	4.54372	4.59611
metab_188	metab_188	0.48352610063699997	0.10099999999999999	1.00633	4.4227	4.42009	4.42804	4.4231318034400005	4.37973	4.47706	4.43166	4.47986	4.44527	4.46981	4.45953	4.4292807734199995
metab_7086	metab_7086	0.144414	0.9449	1.00632	3.2192	4.4201	4.14188	3.2365078282999997	4.575320500969999	4.14254	3.39191	3.2547511212299995	4.74195	4.41579	4.4632193209199995	3.61796
metab_12893	metab_12893	0.18409287876299998	0.8495	1.0063	5.5685743917199995	4.949933885369999	4.93221	5.13362	4.91102	4.99542	5.75327	5.06271	5.020659119599999	4.93343	4.90278	5.01155
metab_9890	metab_9890	0.356689	0.6251	1.00627	4.53493	4.36499	4.59096	4.499484228469999	4.30005	4.51755	4.45902	4.57135	4.52576	4.3554	4.50753	4.55774
metab_9283	metab_9283	0.172946	0.8644	1.00626	4.96787	4.79956	4.94802	5.3396	4.90096	4.77306	4.542908177709999	5.55605	4.98317	5.28586	4.59925	4.9508548687300005
metab_3622	metab_3622	0.34578206594300004	0.6801	1.00624	5.71277	5.419052629299999	5.2916	5.460624403480001	5.39375	5.40896	5.2958029587699995	5.706056276030001	5.40008	5.46226	5.5328892642400005	5.494909186209999
metab_10910	metab_10910	0.363509	0.5523	1.00619	4.30812	4.43969	4.407871875680001	4.324823717709999	4.34971	4.34604	4.4276	4.23156	4.42601	4.340458498219999	4.40093	4.51214
metab_1134	metab_1134	0.332185	0.5972	1.00617	4.87321	4.70791	4.695908644369999	4.637902744230001	4.603820487799999	4.68502	4.704045917669999	4.907643397159999	4.65112	4.67502	4.67954	4.76437
metab_12981	metab_12981	0.665123	0.9329999999999999	1.00615	3.39034	4.62461	4.73471	4.783881432709999	5.03607	4.75239	4.72532	3.4892944803900003	4.82414	4.68319	4.84336	4.92532
metab_12587	metab_12587	0.314839	0.9032	1.00615	4.6165498974300005	5.18798	5.1546450430199995	4.51954	5.36899	5.406069432790001	5.6067781835099995	4.1915485963300005	5.350903886269999	5.12699	5.1242	5.04031
metab_10567	metab_10567	0.36320522371299996	0.7189	1.00612	6.886787432899999	6.6692	6.68178	6.84924	6.51301	6.588462423539999	6.7148184219500004	7.1834	6.66253	6.747134024759999	6.55912	6.568612433180001
metab_13133	metab_13133	0.26989992665199997	0.6826	1.00605	4.72677	5.03867	5.0439765439599995	4.945151988219999	4.91553	5.06717	5.15187	5.0222471533399995	4.981654112609999	5.03856	4.81817	4.902253270719999
metab_10525	metab_10525	0.25056622174000004	0.882	1.00602	4.2637199269699995	4.95431	5.06275	5.01055	4.65046	4.98455	4.3805890527399995	5.34509	4.99414	4.627340468530001	4.678471635669999	5.075207181540001
metab_6162	metab_6162	0.471975	0.1475	1.00591	4.2316897979500006	4.2074702431699995	4.288502959080001	4.21551	4.18857	4.25129	4.24061	4.26209	4.29183	4.24473	4.24343	4.255634837330001
metab_45	metab_45	0.445526	0.1627	1.00586	4.46351	4.41862	4.4304	4.4394861174699995	4.428388121459999	4.45169	4.43109	4.52876	4.44007	4.493049515769999	4.47259	4.427221583380001
metab_911	metab_911	0.303515	0.9034	1.00585	4.51324	5.20449	5.37045	4.53631	5.603742303480001	5.52909	5.461126513119999	4.5529	5.488391689099999	5.15951	5.14378	5.1318
metab_12051	metab_12051	0.319215	0.9497	1.00583	4.39761	3.6438323560300003	3.6053841891300005	3.52529	2.5531721788999997	3.87196	2.84737	4.47484	3.55939	3.6939030221499998	3.64468	3.5032029953099997
metab_8599	metab_8599	0.173986	0.9184	1.00582	2.91853	3.7881020327900004	3.48153	3.42626	3.62144	3.36996	2.89214	3.76477	3.63783	3.7379340629800004	3.22054	3.4685038916300006
metab_11468	metab_11468	0.48510227883400003	0.07592	1.00578	4.52946	4.48384	4.48869	4.509982512180001	4.47915	4.4946	4.499393001690001	4.54132	4.51437	4.5685	4.50968	4.50884
metab_6197	metab_6197	0.573941	0.05513	1.00577	5.20053	5.18182	5.20053	5.226970650899999	5.1745	5.20246	5.23443	5.25358	5.25353	5.19469	5.18949	5.24293
metab_11514	metab_11514	0.19567604435400002	0.7323	1.00577	2.81606	2.95061	2.95776	2.88438	3.09037	2.97948	2.9847118797900003	2.85775	3.00582	2.92291	3.0431751614700002	2.9619493140900004
metab_1961	metab_1961	0.26791932439599997	0.5656	1.00575	4.0643	3.9844508872800004	3.91725	4.10521	3.93771	3.9876159647900002	4.05671	4.07284	3.9037478129500003	4.01701	4.0423248996900005	4.04186
metab_3308	metab_3308	0.27125058595699997	0.6679999999999999	1.00574	5.49827	5.11682	5.20855	5.16077	5.25452	5.09291	5.28513	5.1398	5.20441	5.25145	5.3768851589199995	5.25566
metab_8782	metab_8782	0.243851	0.8217	1.00574	4.8274782492699995	5.545523865369999	5.49784	5.43917	5.47514	5.63451	5.161711040859999	5.457224826009999	5.492354339789999	5.56863	5.4813649918900005	5.440946540770001
Laurolactam	Laurolactam	0.353261	0.4485	1.00573	5.484463120140001	5.35608	5.408333187490001	5.42338	5.404685928969999	5.372766539780001	5.351997764719999	5.576355803919999	5.38946	5.402514942969999	5.411441270009999	5.50092
metab_10168	metab_10168	0.498945	0.3537	1.00573	4.90412	4.794233172219999	4.9373620886900005	4.87534	4.87166	4.95655	4.87169	4.89622	4.95392	4.954036686499999	4.87542	4.95686
metab_3513	metab_3513	0.290508	0.7235	1.00572	4.3488967473699995	4.48881	4.4420275792699995	4.24291	4.2332045993300005	4.45608	4.261330951530001	4.55338	4.44022	4.52826	4.29442	4.28695
metab_5060	metab_5060	0.396436	0.4137	1.00568	5.23298	5.151267396580001	5.0671129406099995	5.078	5.034	5.09032	5.103766642819999	5.21642	5.116073463369999	5.13941	5.13001	5.12032
metab_1494	metab_1494	0.29635894720600003	0.6304	1.00567	4.36377	4.12272	4.2561612246900005	4.26518	4.08329	4.30461	4.215640142380001	4.340566592130001	4.20101	4.23181	4.24814	4.30577
metab_11285	metab_11285	0.287226	0.6385	1.00567	4.78557	4.55591	4.537638155930001	4.6039666619999995	4.4642	4.587344567840001	4.60599	4.72593	4.59244	4.52761	4.67635	4.56136
metab_1080	metab_1080	0.393388	0.3002	1.00564	4.86564	4.758172479930001	4.801239648869999	4.77235	4.76504	4.765954401469999	4.775189488440001	4.90345	4.788530000980001	4.81755	4.79469	4.81344
metab_8893	metab_8893	0.446476	0.8331	1.00563	4.06333	3.7872387365499995	3.8223683289699997	4.05948	3.8099137102499996	3.89393	3.98467	3.58983	4.0376	3.7365158853199993	4.10316	4.1167006421900005
metab_1807	metab_1807	0.331491	0.9319	1.00562	3.3347509429400004	3.98155	3.5975509371300007	3.70657	3.78267	4.00971	3.28698	4.5516948927800005	3.823685079119999	4.11537	3.35251	3.40375
GPCho(20:4/18:1)	GPCho(20:4/18:1)	0.35979345472400004	0.5419	1.00559	6.726619576159999	7.0727984179100005	6.981958480189999	7.04379	6.97581	7.03673	7.0499	7.119386401080001	6.872857807939999	6.967517817210001	7.03382	7.02872
metab_3244	metab_3244	0.255283	0.5804	1.00559	3.7978738520599995	3.7496260674300004	3.79618	3.71902	3.6225457944199997	3.8505223239699995	3.78482	3.81945	3.8300674074699996	3.75381	3.7764	3.7004
metab_9978	metab_9978	0.374319	0.3815	1.00558	4.3141387694099995	4.27219	4.32336	4.22936	4.31446	4.33506	4.37828	4.2301	4.325953548959999	4.31353	4.3365	4.34779
metab_3054	metab_3054	0.482375	0.11900000000000001	1.00557	5.040004533319999	5.00416	5.03295	5.0502	4.98776	5.04305	5.0012020027599995	5.08568	5.055895438119999	5.03817	5.07707	5.0645
metab_6176	metab_6176	0.415603	0.2456	1.00557	5.01651	5.02722	4.99496	5.07193	5.01063	5.0563	5.02449	5.0900488174400005	5.027586980440001	5.1135965496499995	5.0926618263300005	4.99667
Manoalide	Manoalide	0.213514	0.8005	1.00554	5.60621	5.25628	5.50798	5.49004	5.1719826731800005	5.454380626290001	5.17787	5.794183166490001	5.4557446787699995	5.57526	5.37561	5.28299
7a,12a-Dihydroxy-3-oxo-4-cholenoic acid	7a,12a-Dihydroxy-3-oxo-4-cholenoic acid	0.26031633740800003	0.6621	1.00549	5.51131	5.10729	5.31794	5.27836	5.19412	5.272972919669999	5.2661	5.43462	5.29381	5.23192	5.35541	5.27071
metab_12848	metab_12848	0.302675	0.8694	1.00545	4.3610248038999995	5.10696	5.0600603265099995	4.96836	5.2480020200199995	4.95325	4.85732	4.51559	5.21643	5.0562892906800005	5.184999605390001	5.03328
metab_3387	metab_3387	0.321692	0.7254	1.00545	4.95805	4.46801	4.72359	4.8392681371499995	4.77567	4.882	4.82779	4.84685	4.74657	4.80622	4.81019	4.76389
metab_555	metab_555	0.34543624184699995	0.6868	1.00543	4.9964895268400005	5.15114	5.287053104680001	5.2415885077499995	4.96193	5.31852	5.17335	5.2854963148000005	5.13712	5.14917	5.140268787869999	5.23682
metab_1431	metab_1431	0.585485	0.054020000000000006	1.00538	6.55852	6.496315243530001	6.5116465453100005	6.5119712522899995	6.46598	6.51451	6.50865	6.5904595423500005	6.54357	6.538908361030001	6.54887	6.54176
metab_1986	metab_1986	0.354156	0.6718	1.00533	3.85882	3.95947	3.90978	4.08664	3.8106747358599997	4.0056535568900005	3.94265	3.96123	3.99646	3.8330304673000004	3.9900222422600002	4.03881
metab_1106	metab_1106	0.30044611127099996	0.474	1.00532	4.61114	4.4651	4.521564380319999	4.52605	4.45299	4.51444	4.5117923720599995	4.6401467299300005	4.501118250959999	4.50825	4.52234	4.5474946981199995
12S-HHTrE	12S-HHTrE	0.21195424670600002	0.8337	1.00528	6.37869	7.240353431160001	7.0888038062100005	7.10309	7.114180762310001	7.11298	6.53626	7.384776509380001	7.077449130110001	7.15415	7.05393	7.0524
metab_1401	metab_1401	0.252705	0.9005	1.00528	5.28537	4.9748177693999995	5.25375	5.0872	4.75326	5.32299	4.62822	6.03356	4.96493	5.118997799880001	5.01853	5.07651
Isoleucyl-prolyl-arginine-4-nitroanilide	Isoleucyl-prolyl-arginine-4-nitroanilide	0.318264	0.7635	1.00528	6.31627	6.041572695569999	6.04606	6.08475	5.943059423409999	5.929547243890001	6.464684291849999	6.17296	5.9545604044700005	6.09094	5.99058	5.87851
metab_37	metab_37	0.302011	0.4421	1.00527	4.2238354323400005	4.12779	4.16561	4.169026125169999	4.131588152780001	4.22415	4.149244067250001	4.29622	4.19475	4.188092258869999	4.183635022869999	4.16196
metab_9753	metab_9753	0.462114	0.2218	1.00522	5.72838	5.75342	5.77799	5.7758	5.665121708380001	5.79425	5.745744416880001	5.79121	5.788267115580001	5.739031397000001	5.82156	5.789390912919999
metab_225	metab_225	0.367591	0.7449	1.00515	5.42291	5.34554	5.452382525730001	5.56504	5.35518	5.5	5.834223884659999	5.31095	5.4382	5.37374	5.42406	5.42702
metab_10036	metab_10036	0.379687	0.3093	1.00514	4.651044349119999	4.6458	4.69876	4.68645	4.62569	4.706646459680001	4.63462	4.72535	4.70919	4.64476	4.74004	4.70264
metab_9098	metab_9098	0.284657	0.7177	1.00513	5.23131	5.10192	5.02214	5.0937381878600005	5.09308	4.8552113097000005	5.28752	5.0616	5.0461	4.9494561380699995	5.14649	5.05978
metab_8109	metab_8109	0.30496738238000004	0.8914	1.00509	4.0824025083399995	3.8172299822300007	3.7551957909900002	3.4459337372500003	3.50796	3.7852556249800005	3.3323991193999998	4.07257	3.7881300525599997	3.7199060758800004	3.77548	3.81949
metab_9326	metab_9326	0.19207	0.8987	1.00508	4.22212	5.36432	5.37616	5.02046	5.40632	5.3389	4.9498697498199995	5.18873	5.234695164150001	5.26178	5.03063	5.21608
metab_12111	metab_12111	0.33187924849100003	0.4484	1.00507	5.23082	5.11817	5.11991	5.11428	5.0481591766100005	5.1473752815800005	5.0476012706199995	5.216889871619999	5.15952	5.17936	5.1791	5.15608
metab_696	metab_696	0.22254646296100003	0.8107	1.00501	4.53218	4.90375	4.89422	4.7402211881300005	4.93005	4.75462	4.602924120330001	4.57184	5.03307	4.9356404738499995	4.92589	4.83134
metab_5292	metab_5292	0.254389	0.9347	1.00499	3.22398	3.6516529817900003	3.76471	3.3462	3.87316	3.7855	2.8537132707599997	3.24536	3.95896	3.9663522824300004	3.8834830597099996	3.8472121279400002
metab_3329	metab_3329	0.261917	0.6295	1.00493	4.92468	4.77348	4.92496	4.87686	4.81398	4.8776230298300005	4.84974	4.99048	4.9035940045499995	4.79252	5.02079	4.7781
metab_3691	metab_3691	0.188028	0.8078	1.00489	5.53343	5.37018	5.05316	5.33063	5.18916	5.40929	5.41739	5.594104547380001	5.25068	5.15133	5.14636	5.4797
metab_3948	metab_3948	0.196959	0.8489	1.00485	4.378410036469999	4.87481	4.81127	4.85351	4.744150980080001	4.768910010369999	4.36293	5.047681957169999	4.69079	4.80268	4.89627	4.77171
metab_1945	metab_1945	0.208977	0.9454	1.00485	3.8177	5.28594	5.08754	5.16084	5.06595	5.27119	3.71121	5.04351	5.15634	5.47628	5.21601	5.23147
GPCho(18:1/16:0)	GPCho(18:1/16:0)	0.365508	0.71	1.00479	7.12443	7.52068	7.77034	7.57287	7.52208	7.57672	7.435665234249999	7.596557323160001	7.704230230039999	7.50735	7.52887	7.53088
GPCho(18:1/18:1)	GPCho(18:1/18:1)	0.43493478515699996	0.4648	1.00477	6.99863	7.03848	7.21159	7.218403971619999	7.12724	7.16923	7.0786479480999995	7.23132	7.19976	7.117155224289999	7.18829	7.148335351060001
metab_11230	metab_11230	0.252626	0.5912	1.00477	3.59202	3.6022110886400003	3.48723	3.58334	3.5481863422300006	3.5814484827599995	3.5287849049599997	3.5137694392300003	3.69902	3.58073	3.59909	3.57924
metab_7	metab_7	0.18988975907699998	0.7634	1.00469	3.9815057503800007	3.7919406390599995	3.8191636331599996	3.85465	3.7366116021800004	3.82783	3.7495090852199997	4.04962	3.7883052810400004	3.9115026221900004	3.7566645905900002	3.8633113368000003
metab_10037	metab_10037	0.439	0.162	1.00468	5.1225	5.12874	5.14672	5.114596790119999	5.08931	5.17992	5.11964	5.15442	5.17823	5.13294	5.17605	5.1639184690199995
metab_10019	metab_10019	0.341474	0.4036	1.00466	5.162786882330001	5.13114	5.20459	5.18357	5.04039	5.18114	5.1328509030800005	5.19299	5.19663	5.19559	5.205713488430001	5.12727
metab_8188	metab_8188	0.226689	0.9366	1.00457	3.4006161286900003	4.2974	3.8711061158999995	3.49082	4.13667	4.42361	3.3396	4.141078942069999	4.24132	4.194633830969999	4.0497839757800005	3.7631135544300003
metab_3732	metab_3732	0.224422	0.8497	1.00455	3.44725	3.40681	3.58277	3.64539	3.4330238749400004	3.5945474891800004	3.2817500013200003	3.6182901609099996	3.4607391147099995	3.4427140384199997	3.7353339240199994	3.66451
metab_1446	metab_1446	0.33648350551600004	0.4496	1.00455	5.5972127686899995	5.49497	5.4782	5.49568	5.44406	5.48568	5.49845	5.63641	5.51334	5.487528608069999	5.50617	5.50045
metab_3067	metab_3067	0.39447381929700004	0.2341	1.00451	5.573095678790001	5.52194	5.51251	5.54082	5.5301716570599995	5.56245	5.49279	5.61601	5.57501	5.551772542849999	5.58876	5.56497
metab_9744	metab_9744	0.259623	0.5273	1.00449	4.25116	4.23802	4.22003	4.27039	4.153348675969999	4.24757	4.26131	4.27201	4.25285	4.1388	4.31316	4.25682
metab_9190	metab_9190	0.347169	0.8258	1.00445	6.44459	6.0608985332700005	5.9960783715199995	6.1959494929900005	5.81835	5.88904	6.179394754880001	6.39766	5.98866	6.133224841640001	5.96899	5.89813
4-pyridylthioamide	4-pyridylthioamide	0.21086390243500003	0.6871	1.00443	4.64668	4.482240441619999	4.50952	4.51435	4.34094	4.5858761895199995	4.506176630580001	4.6447	4.47537	4.50579	4.52492	4.543875539119999
Ergothioneine	Ergothioneine	0.33137593755100003	0.866	1.00443	5.519001534480001	6.17968	6.15214	6.1286216092400005	6.39122	6.23128	5.7831092466400005	5.86893	6.2466	6.214405929880001	6.33271	6.3187859172800005
metab_9843	metab_9843	0.17514871544100002	0.7911	1.00442	3.8717509618599997	3.8663	3.7446099164699995	3.7402879536699998	3.93994	3.9006461928500005	3.75927	3.69487	3.84757	3.9860938814999995	4.04665	3.8337204801399998
metab_12303	metab_12303	0.23973483373799997	0.8714	1.00442	4.719598169049999	4.629739739750001	4.5602	4.48013	4.38938	4.38036	3.9903154103099996	4.6854279310199995	4.630164463030001	4.64114	4.71169	4.625344610330001
metab_9829	metab_9829	0.17533	0.8939	1.00438	3.0656978324299997	3.65371	3.6258623258699996	3.38453	3.22821	3.5717905601699997	3.4499013038199995	3.4061325764499997	3.53366	3.20572	3.48468	3.5396586662800003
1-(11Z,14Z-eicosadienoyl)-glycero-3-phosphate	1-(11Z,14Z-eicosadienoyl)-glycero-3-phosphate	0.313088	0.687	1.00436	5.951177863019999	5.79752	5.67139	5.60501	5.72914	5.6575963715999995	5.84889	5.6934	5.70312	5.69867	5.835739358280001	5.7778564153400005
metab_8024	metab_8024	0.15000756399700002	0.9279	1.00427	4.35137	3.9428240852699994	3.6575107445599997	3.9300656620499996	3.7764327998800002	4.20633	3.70075	3.77655	3.80545	3.9810810319699996	4.68107	4.0203031969400005
2-(beta-D-Mannopyranosyl)-L-tryptophan	2-(beta-D-Mannopyranosyl)-L-tryptophan	0.222469	0.8643	1.00427	5.39916	6.0352494630299995	5.844215585619999	5.99494	6.00501	5.83961	5.478289838080001	5.66586	6.10471	6.04297	6.049204862050001	5.925609447509999
metab_2676	metab_2676	0.249204	0.9287	1.00424	5.32356	5.18565	5.430668868480001	5.71037	5.23953	4.23029	5.782684923790001	5.04171	5.0378298700099995	5.1243046655699995	5.3875	4.88097
metab_3217	metab_3217	0.41139032793499997	0.191	1.00424	5.45817	5.40888	5.42271	5.4415	5.38739	5.44573	5.39157	5.47305	5.46834	5.447831288500001	5.457915497030001	5.46275
metab_3235	metab_3235	0.314194	0.8151	1.0042	3.91572	3.8626021735900005	3.82226	3.8127815808699994	3.7038197384099996	3.7371693465699996	3.60376	3.9179856702099998	3.8087427743199997	3.97558	3.9302982324699998	3.71444
metab_10438	metab_10438	0.617147	0.9576	1.00417	4.12256	3.8795949497800004	4.90746	3.6877658477199997	4.49932	4.78359	3.6094310497800004	3.57161	4.55896	4.539	4.67187	5.0333731757099995
metab_7296	metab_7296	0.25473087459000004	0.8676	1.00416	6.08088	6.32818	6.38032	5.99435	6.43273	6.27588	6.032369933200001	5.72735	6.508647686259999	6.34906	6.59694	6.43456
metab_12027	metab_12027	0.137113	0.8783	1.00415	3.27793	3.4241192246499996	3.3954838845200004	3.2990305537599998	3.4609726414599997	3.3719837257700003	3.00074	3.3070598309400006	3.5987	3.5502069522099995	3.42261	3.43733
metab_6178	metab_6178	0.383723	0.2473	1.00413	5.129327648389999	5.079863867569999	5.09449	5.06875	5.06225	5.0535596392199995	5.08735	5.13285	5.07291	5.11435	5.13727	5.066956472869999
metab_5654	metab_5654	0.404222	0.9179999999999999	1.00411	3.83541	3.6089842286800002	4.112411670849999	4.14535	3.72594	3.9489882927499997	3.5491045682099998	3.63653	3.82642	4.07116	4.31485	4.0726033801199994
3-Methylbenzaldehyde	3-Methylbenzaldehyde	0.445186	0.3671	1.0041	5.79029	5.842402258069999	5.87147	5.879251022919999	5.89406	5.868181208969999	5.847970329269999	5.8002365539300005	5.9051	5.91346	5.8837	5.94006
10-Hydroperoxy-H4-neuroprostane	10-Hydroperoxy-H4-neuroprostane	0.182156	0.8799	1.00408	6.041453080669999	6.837087883890001	6.74931	6.6899	6.691787989959999	6.67664	6.06224	7.00434	6.6573684018499995	6.79587	6.68499	6.64287
metab_13042	metab_13042	0.224414	0.8841	1.00401	4.14818	4.10457	3.9387371356300003	4.0437156853600005	3.6124077966900003	4.11329	3.9666	4.30682	4.002440836680001	3.8407540184599998	4.02937	3.9090783960500004
metab_9655	metab_9655	0.398144	0.4135	1.00401	5.50773	5.447796219500001	5.491151646980001	5.459222351139999	5.47542	5.579556086159999	5.478929789330001	5.48999	5.55655	5.544002219199999	5.47355	5.5442
2-Dodecylbenzenesulfonic acid	2-Dodecylbenzenesulfonic acid	0.435539	0.8135	1.00398	6.99033	6.2439	6.899551415810001	6.8399856237900005	6.88567	6.886811723610001	6.80658	6.84249	6.84561	6.81179	6.805853817969999	6.7960785355699995
metab_5318	metab_5318	0.37872872375699995	0.2242	1.0039	4.89076	4.85512	4.87405	4.8913551020599995	4.84394	4.91044	4.88364	4.90823	4.89877	4.85125	4.9211	4.916785139119999
metab_9864	metab_9864	0.17668	0.6945	1.00381	3.951	4.00911	3.9010225503099996	3.9879089996399997	3.8975177995099997	3.9081183361400003	3.93777	3.9276014952300002	4.0092	4.07472	3.86768	3.9244347277999996
Phosphatidylcholine lyso 18:0	Phosphatidylcholine lyso 18:0	0.317614	0.7318	1.00378	7.84588	7.69547	7.64546	7.7299005772100005	7.64213	7.52296	8.01598	7.745011226569999	7.58547	7.69947	7.65576	7.55113
metab_6304	metab_6304	0.321864	0.3431	1.00377	5.33977	5.28998	5.31154	5.345806178219999	5.2685631844800005	5.31299	5.331	5.39263	5.3503	5.319145817830001	5.28093	5.31148
metab_2489	metab_2489	0.249734	0.7615	1.00375	6.053720242919999	5.81261	5.7826	5.84089	5.87476	5.82983	5.7438283966100006	6.141988101919999	5.803228145069999	5.8920726204900005	5.81283	5.931501745580001
metab_12400	metab_12400	0.427924	0.8796	1.00374	5.31601	5.592919451369999	5.5208	5.86575	5.863421058559999	5.5757	5.45905	5.275675523069999	5.92042	5.629413668450001	5.813678313169999	5.75827
metab_9773	metab_9773	0.304063	0.4835	1.00369	4.83843	4.895649242169999	4.93117	4.88902	4.79931	4.906089574709999	4.85702	4.8896102391900005	4.9119811460600005	4.84763	4.92357	4.93824
metab_7666	metab_7666	0.238556	0.5515	1.00367	3.7635	3.8214168727900004	3.8161823385400004	3.8625117928600003	3.84761	3.7475889877699995	3.8106030715199997	3.7632230993099998	3.84273	3.8443359811800004	3.8441834184800006	3.83817
metab_12333	metab_12333	0.157497	0.9574	1.00364	3.35145	3.89548	4.11583	3.3687589657499997	4.45516	3.8567276403099995	4.496115087930001	3.25263	3.9386493148699997	3.83404	4.2487426158099995	3.36009
metab_2292	metab_2292	0.41357022444799996	0.1115	1.00364	5.78989	5.75436	5.75649	5.7868	5.7696535961899995	5.7949467083399995	5.78973	5.83512	5.775411785959999	5.7825424298699994	5.8145	5.78041
8(s)-hetre	8(s)-hetre	0.170081	0.8512	1.00363	6.3581797587099995	6.58536	6.6172305192400005	6.66648	6.5787554448000005	6.82541	6.214575548609999	7.044456543760001	6.53045	6.66717	6.705520380529999	6.61471
metab_2556	metab_2556	0.20928256574999998	0.6833	1.00362	5.57056	5.48554	5.44027	5.533963550319999	5.562405965319999	5.51613	5.34904	5.56524	5.59857	5.51158	5.650884133790001	5.55161
metab_3379	metab_3379	0.238698	0.9268	1.00362	5.2966	4.60832	4.6216	4.83091	4.2432232248699995	4.61286	4.679187440480001	5.152822114569999	4.7168	4.8734192390699995	4.43746	4.45528
metab_10178	metab_10178	0.309845	0.4487	1.00361	4.40494	4.42099	4.4055244900099995	4.4576561219499995	4.42164	4.4755046829800005	4.41352	4.41681	4.51565	4.46161	4.45016	4.42227
metab_11149	metab_11149	0.198768	0.799	1.00361	4.34985	4.08842	4.0686744053199995	4.14485	4.1143441461300005	4.17426	4.280467914090001	4.02382	4.18036	4.07931	4.2508	4.21739
metab_10170	metab_10170	0.38878381145999996	0.5793	1.00359	4.72101	4.684093760390001	4.75844	4.68947	4.73781	4.81334	4.71221	4.7155203954000005	4.81029	4.75759	4.68895	4.82241
metab_11979	metab_11979	0.111745	0.9546	1.00358	3.5005322891199993	5.07146	4.70703	4.24176	4.59931	4.71117	3.6825885765599997	4.39695	4.75005	4.8805	4.73515	4.485517357180001
metab_7046	metab_7046	0.220304	0.6095	1.00352	4.85975	4.84541	4.827160922819999	4.896676756600001	4.71557	4.84656	4.84546	4.9327350051300005	4.7917	4.79894	4.87146	4.8546
metab_10011	metab_10011	0.35658920174599995	0.2693	1.00352	5.4078	5.39943	5.428762278150001	5.392462421569999	5.34805	5.43766	5.3898326802400005	5.41422	5.4412765924599995	5.40093	5.44194	5.4374130891100005
metab_70	metab_70	0.2297	0.5718	1.00341	4.458915305450001	4.36048	4.35726	4.3765219995999995	4.3888038065099995	4.44695	4.40689	4.4312780077900005	4.34965	4.45958	4.4593396070099995	4.37283
4-[(2-hydroxy-4-propan-2-ylphenyl)methyl]-2-methyl-5-propan-2-ylphenol	4-[(2-hydroxy-4-propan-2-ylphenyl)methyl]-2-methyl-5-propan-2-ylphenol	0.301588	0.8898	1.0034	4.97182	4.682349049619999	4.66726	4.53195	4.66674	4.71181	4.67335	5.0934319519999995	4.45953	4.8253809504800005	4.50209	4.77356
8,11-eicosadiynoic acid	8,11-eicosadiynoic acid	0.293856	0.708	1.00336	8.18672	8.003949580039999	8.04936	8.1077	7.971236382010001	7.92967	8.19237	8.28556	7.982076771469999	7.996585661869999	7.9753	7.97315
N,n-diisopropylethylamine	N,n-diisopropylethylamine	0.393859	0.2077	1.00334	6.29349	6.2757873986599995	6.27829	6.3111	6.2913270492799995	6.32435	6.24921	6.333030577740001	6.324883904330001	6.32237	6.34093	6.33186
4-Heptyloxyphenol	4-Heptyloxyphenol	0.242355	0.5223	1.0033	4.93011	4.8404173125400005	4.8237	4.8638	4.80284	4.85391	4.85204	4.83992	4.85326	4.83746	4.9104	4.91224
metab_5217	metab_5217	0.36614692897100004	0.7251	1.00327	3.63442	3.5899	3.6487781502900005	3.76248	3.66123	3.6994272040900005	3.72355	3.68085	3.68625	3.69047	3.5683946771199997	3.7193064421599997
metab_9622	metab_9622	0.342988	0.4904	1.00327	3.99124	3.93478	3.98156	3.9857796210500003	3.94233	4.01438	3.97445	3.94378	4.03888	3.96591	4.00074	4.0061558254400005
metab_9515	metab_9515	0.305941	0.9154	1.00323	3.0487290666000004	3.4655132022000004	3.5940202963199996	3.6082545647099997	3.3341882926700004	3.3841333747799998	3.45718	3.2507	3.3053	3.3316916893700004	3.5492253292300004	3.6078
metab_4601	metab_4601	0.307097	0.7739	1.00321	4.459364322819999	4.45163	4.29581	4.2702360089099995	4.35368	4.31202	4.24701	4.47416	4.36404	4.4521748377399994	4.317	4.37284
Urobilinogen	Urobilinogen	0.43460241841700004	0.8344	1.00317	6.649816485080001	6.297342506000001	6.682485531089999	6.56458	6.773797987409999	6.82155	6.66665	6.6064995373399995	6.902139659239999	6.73121	6.452871587740001	6.5578924691100005
metab_7564	metab_7564	0.22056727701900003	0.5965	1.00316	5.492695078480001	5.32725	5.35941	5.38089	5.30595	5.37959	5.35922	5.46326	5.380430147929999	5.37705	5.388216788259999	5.37768
metab_2660	metab_2660	0.259333	0.7169	1.00316	6.52406	6.303586953759999	6.250116064069999	6.35496	6.27592	6.3000529073800005	6.25708	6.50865	6.29948	6.33499	6.3795874265400005	6.349003013790001
metab_9844	metab_9844	0.24078965806699998	0.7372	1.00316	4.1996863080599995	4.09664	4.08601	4.07078	4.112537905969999	4.1427	4.102831118319999	4.06341	4.14761	4.23012	4.02834	4.21549
metab_8514	metab_8514	0.09519455308319999	0.8865	1.00312	3.5124722524800003	3.52311	3.52134	3.72166	3.2493892598299996	3.6096221585300006	3.4442580757599996	3.7363438638499997	3.4624353203400005	3.5048894352900004	3.5856832839599995	3.4726800590699995
metab_9824	metab_9824	0.30018758533100004	0.7552	1.00312	4.02816	4.20965	4.19964	4.16828	4.198153617230001	4.23147	4.21894	4.10302	4.21815	4.113395897659999	4.17815	4.28286
metab_63	metab_63	0.342552	0.2072	1.00308	5.87547	5.8358	5.86189	5.84281	5.82527	5.8543	5.84363	5.9151888463499995	5.84868	5.875309647100001	5.86169	5.85639
metab_2661	metab_2661	0.258433	0.755	1.00304	6.452948135650001	6.21618	6.16236	6.2857335246599995	6.177481617150001	6.19826	6.157946588450001	6.4485927619500005	6.200931364980001	6.237903881519999	6.301770728559999	6.26263
metab_1127	metab_1127	0.157623	0.8009999999999999	1.00302	4.08487	3.94024	3.93753	3.96742	3.9143888756300003	4.01055	3.8723344429699997	4.144236845330001	3.8978	3.98356	3.9935532658199997	4.03749
Glucosamine	Glucosamine	0.301202	0.9346	1.003	4.78146	5.8456	5.79083	5.75978	5.99486	5.881669818080001	5.46542	5.32744	5.89281	5.872421989219999	5.8786717692199995	5.72196
metab_4448	metab_4448	0.112557	0.8755	1.00297	4.48561	4.429132265430001	4.27171	4.34098	4.2801113088400005	4.46753	4.30974	4.5906976234900005	4.44131	4.10674	4.4055106326499995	4.496947620859999
metab_3978	metab_3978	0.16993719827999998	0.7909	1.00292	4.8919	4.73899	4.6206000857300005	4.8345146444400005	4.76931	4.866155257819999	4.85115	4.80703	4.852201211230001	4.878083279649999	4.68409	4.732886226040001
metab_10126	metab_10126	0.328474	0.691	1.00286	4.83966	4.85935	4.92727	4.88076	4.88937	4.97913	4.857067542809999	4.90657	4.942147487290001	4.98795	4.80104	4.9679837009300005
metab_10052	metab_10052	0.13779	0.7697	1.00282	4.2387970599099996	4.2439772627900005	4.28671	4.28085	4.18153	4.318764089119999	4.11645	4.32078	4.28065	4.30948	4.34853	4.24544
metab_3201	metab_3201	0.154588	0.7856	1.00277	4.38416	4.33729	4.24193	4.34778	4.2395002473500005	4.4099	4.25493	4.4291454970899995	4.40576	4.24426	4.3177	4.38149
N-Acetylglucosamine 6-sulfate	N-Acetylglucosamine 6-sulfate	0.313927	0.8792	1.00276	6.072699678719999	6.62973	6.5803255388699995	6.63389	6.64243	6.57733	6.34894	6.288492913450001	6.6556709734099995	6.65381	6.64784	6.64918
metab_2015	metab_2015	0.32490042672499997	0.9419	1.00273	4.45186	5.140226714150001	5.27354	5.322427601509999	5.33269	5.27266	4.59527	5.33988	5.26482	5.2817293333699995	5.00352	5.3913608684000005
metab_5332	metab_5332	0.112866	0.8427	1.00272	4.19082	3.99354	4.09121	4.074758864740001	3.8567063905300003	4.0320743636900005	4.01228	4.162604622869999	4.026279047759999	3.9709569396199997	4.034507625980001	4.097821897109999
Dopamine	Dopamine	0.215849	0.5596	1.00271	5.15949	5.1707675451999995	5.164529780930001	5.19779	5.13195	5.20704	5.106506175530001	5.243951762809999	5.16288	5.227412285340001	5.2142	5.1627546744999995
metab_13432	metab_13432	0.350685	0.3863	1.00269	5.21365	5.13856	5.21537	5.21679	5.19376	5.21457	5.1767735437999995	5.20419	5.23666	5.20812	5.216074846780001	5.23505
metab_9763	metab_9763	0.17433973997299998	0.8013	1.00265	4.11426	4.1386	4.252848606740001	4.15096	4.268100323780001	4.0161	4.20907	4.20784	4.17666	4.09892	4.19824	4.11671
metab_3887	metab_3887	0.4441	0.8485	1.00261	6.119853926679999	6.25863	6.13434	6.04796	6.0856700875900005	6.09405	6.044953434939999	6.49621	6.04682	6.039072630930001	6.14331	6.06304
metab_1755	metab_1755	0.313425	0.8033	1.0026	4.67812	4.6563129099300005	4.60785	4.6431127859300005	4.5529	4.533985759609999	4.52421	4.778597852380001	4.59887	4.56819	4.70831	4.56555
metab_5023	metab_5023	0.412267	0.9402	1.00258	3.5034040209800006	3.8718106150300002	3.9091995090499996	4.04053	4.08379	3.8392759597400006	4.21515	3.5430533776199997	3.73304	4.01462	3.67871	4.12754
metab_3913	metab_3913	0.330659	0.2034	1.00256	6.2569	6.24968	6.25465	6.25677	6.23578	6.279277952519999	6.225622513180001	6.295926692849999	6.27739	6.26676	6.29224	6.271517751549999
2,3-dinor Prostaglandin E1	2,3-dinor Prostaglandin E1	0.19266589954500002	0.9344	1.00246	4.76313	5.56631	5.3053323271599995	5.35271	5.37221	5.34302	4.86746	5.64724	5.29882	5.40806	5.2851	5.27271
metab_5523	metab_5523	0.20982486452399998	0.9292	1.00246	4.12884	4.1853	4.21374	4.10091	3.8126521062400003	3.9758763528400003	3.5976003844199997	4.2827	4.09564	4.18493	4.22911	4.09205
metab_1426	metab_1426	0.333451	0.5233	1.00245	5.662271446619999	5.70927	5.75378	5.747392842999999	5.720874136440001	5.74154	5.685639748019999	5.68266	5.77164	5.75067	5.75831	5.7735707097399995
metab_10	metab_10	0.192024	0.8298	1.00239	4.29379	4.07807	4.158969552049999	4.17706	4.0722	4.2767	4.13997	4.20592	4.14844	4.14555	4.22675	4.24716
Gentisic acid	Gentisic acid	0.195401	0.9331	1.00239	3.79955	4.3874	4.26859	4.1768	4.191317957880001	4.23315	4.49551	3.83921	4.20515	4.20691	4.16337	4.20751
metab_10876	metab_10876	0.124985	0.9474	1.00237	4.376388892990001	5.276126394059999	5.1632765877199995	5.158309794069999	5.19191	5.25006	4.58819	5.18676	5.19693	5.18874	5.16214	5.162800181280001
metab_13435	metab_13435	0.261804	0.4323	1.00236	5.54458	5.49692	5.52418	5.52065	5.494383597610001	5.4794603226900005	5.4999660626999995	5.5198	5.57188	5.49229	5.509615536340001	5.54331
metab_1795	metab_1795	0.216446	0.7614	1.00234	4.33247	4.22404	4.2589322343800005	4.26562	4.2875	4.2412498566500005	4.25741	4.37852	4.28417	4.217101732840001	4.328221286540001	4.2032524338999995
metab_10139	metab_10139	0.20392841951299998	0.8075	1.00234	4.27995	4.23627	4.34905	4.17123	4.277687940880001	4.37312	4.31098	4.26324	4.3142102295800004	4.35756	4.1861201355199995	4.31322
metab_2893	metab_2893	0.32755611644099997	0.2346	1.00232	7.34594	7.308970840980001	7.31978	7.33581	7.308010618760001	7.35178	7.29949	7.3757800409000005	7.3406552205999995	7.341912418500001	7.357616241889999	7.353310465850001
metab_8600	metab_8600	0.23785177246800002	0.7034	1.00231	4.2565	4.33312	4.30884	4.40179	4.33818	4.36047	4.2818	4.3331312754699995	4.39237	4.367332714130001	4.33324	4.350151411050001
metab_6381	metab_6381	0.154297	0.7256	1.0023	4.34642	4.3296223747900004	4.44437	4.37574	4.28491	4.27729	4.37211	4.32627	4.39649	4.36827	4.34427	4.312407068580001
7(S),17(S)-dihydroxy-8(E),10(Z),13(Z),15(E),19(Z)-Docosapentaenoic Acid	7(S),17(S)-dihydroxy-8(E),10(Z),13(Z),15(E),19(Z)-Docosapentaenoic Acid	0.174592	0.8789	1.0023	5.9663471248599995	6.103152058049999	6.14512	6.0815	6.02657	6.20114	5.769629685040001	6.31312	6.04331	6.29633	6.16787	6.0179315110500005
metab_12427	metab_12427	0.18592145590599998	0.7519	1.00229	4.904485971280001	4.762909896469999	4.78346	4.88071	4.79936	4.74199	4.85123	4.78889	4.78411	4.7635	4.85018	4.9021654980400005
metab_6249	metab_6249	0.236129	0.4252	1.00227	5.304622252290001	5.26238	5.28803	5.28444	5.25416	5.29635	5.30667	5.336821620199999	5.29188	5.25903	5.2643806906599995	5.302254067330001
4-Dodecylbenzenesulfonic acid	4-Dodecylbenzenesulfonic acid	0.221567	0.8679	1.00223	5.86782	6.346148138080001	6.30959	6.34416	6.31967	6.39611	6.2469261523899995	6.27225	6.33689	6.27201	6.26067	6.27785
metab_9965	metab_9965	0.111657	0.8854	1.00218	3.80959	3.68575	3.6338927786300004	3.51554	3.6737708940199996	3.6637709216500003	3.5042556848000004	3.6092	3.6952527783199995	3.7188225626099998	3.7522836934199995	3.75172
metab_1938	metab_1938	0.534486	0.9642	1.00217	3.9739	4.40997	4.04044	3.6688582272400003	4.550649744509999	4.20109	3.5980155145499997	4.5452182383099995	3.99551	4.63338	4.106720232190001	4.02223
metab_8580	metab_8580	0.119652	0.9124	1.00214	3.96487	3.69756	3.6586544830800003	3.78047	3.6545982490199993	3.7179786945399997	3.89735	3.83254	3.72969	3.5014079730300005	3.8412238952599997	3.7225856491400005
metab_3207	metab_3207	0.156938	0.6575	1.0021	4.80125	4.79467	4.74051	4.74242	4.7708119385800005	4.78983	4.72105	4.80999	4.8265	4.741599083490001	4.770590089430001	4.82896
metab_10773	metab_10773	0.304654	0.7042	1.00206	6.309420254759999	6.2792	6.30639	6.29586	6.290067995499999	6.33645	6.26571	6.17295	6.365943413740001	6.351604288069999	6.3666583788199995	6.37422
metab_11591	metab_11591	0.09548763984339999	0.9801	1.00206	2.96966	3.8247641865800004	2.99329	3.2435591757599997	3.55441	3.83178	2.9087	3.48644	4.0125	4.10862	2.96498	2.9783
metab_9096	metab_9096	0.0542533298133	0.9516	1.00205	3.29833	3.5273867129100003	3.3948925875300002	3.31564	3.60892	3.3161628216100003	3.23733	3.40778	3.8466610745599996	3.40797	3.29364	3.3069700840099996
metab_9837	metab_9837	0.112345	0.7752	1.00204	3.9586240025199997	3.90523	3.87939	3.86729	3.9505308772000003	3.96775	3.9819071763599996	3.86217	3.9447362797900003	3.9173	3.9538419848000004	3.9118684162300004
metab_9888	metab_9888	0.18529711951299999	0.8502	1.00202	4.02965	3.9249792985900003	4.02807	3.9183741952699993	3.8932962800300004	3.91674	3.9018681153900006	3.94298	4.1118	3.93237	3.88057	3.9904321759199997
metab_12742	metab_12742	0.17190177514600002	0.7045	1.00202	5.46701	5.418063860780001	5.47145	5.48252	5.35539	5.44736	5.43857	5.51345	5.431759584380001	5.38476	5.4474439963600005	5.48841
metab_2456	metab_2456	0.154553	0.8477	1.002	5.07449	5.0027365132999995	4.972875896000001	4.9830701265499995	5.030609510400001	4.942710860959999	4.85094	5.181692942780001	5.05884	4.93119	4.988617276769999	5.05499
Pinolidoxin	Pinolidoxin	0.232044	0.9569	1.00199	5.58536	4.860254084119999	5.235100747240001	4.91939	4.71095	4.78673	5.4401006039199995	5.22768	4.66246	4.8221870862900005	4.9923	5.01183
1,3-dicyclohexylurea	1,3-dicyclohexylurea	0.19468018067499998	0.5111	1.00199	5.01379	5.03118	5.0265221673100005	5.03077	5.01624	5.02448	4.99365	5.08932	4.999957874930001	5.0259054160500005	5.03878	5.056502941630001
(1R,3S)-3-(6-Aminopurin-9-yl)cyclopentan-1-ol	(1R,3S)-3-(6-Aminopurin-9-yl)cyclopentan-1-ol	0.17300411630999998	0.6274	1.00198	5.08616	5.0467	5.04532	5.0487025040199995	5.05849	5.06407	4.98337	5.07958	5.1118	5.0600797794300005	5.07898	5.0938567914199995
metab_12515	metab_12515	0.189701	0.9051	1.00198	4.916789764330001	5.11615	5.04779	5.32225	4.94346	5.032	4.81752	5.08184	5.12299	5.230782929009999	5.06727	5.11817
metab_8742	metab_8742	0.189955	0.9115	1.00197	4.443435529019999	4.71046	4.63435	4.6437	4.605715436190001	4.44411	4.3403291599000005	4.69618	4.63658	4.76986	4.56021	4.530730349280001
7Z, 10Z, 13Z, 16Z, 19Z-docosapentaenoic acid	7Z, 10Z, 13Z, 16Z, 19Z-docosapentaenoic acid	0.306634	0.9069	1.0019	7.69199	7.29745	7.41346	7.46096	7.16945	7.21489	7.4885947998399995	7.757804580339999	7.23005	7.36719	7.270469421819999	7.217
metab_1247	metab_1247	0.22462568718000003	0.9707	1.0019	4.45399	3.9721878936699997	4.08238	4.46044	4.2388210720499995	4.09026	5.13055	3.94422	4.20505	3.9340694785300006	4.039121766619999	4.09105
metab_2265	metab_2265	0.08270127735550001	0.9676	1.00189	4.05199	4.94713	4.953329334049999	4.78323	4.82163	4.94828	4.0042	5.07324	4.70099	5.06025	4.9320447962000005	4.78899
12-Oxopimara-9(11),15-Dien-18-Oic Acid	12-Oxopimara-9(11),15-Dien-18-Oic Acid	0.358614	0.9424	1.00186	5.56461	5.43189	5.237176590380001	5.40266	5.200828758919999	5.505070191240001	5.15906	5.9047810598099995	5.34464	5.57349	5.265693332900001	5.15366
metab_9898	metab_9898	0.23916	0.8741	1.00179	4.58766	4.40869	4.48694	4.448732433919999	4.30785	4.53804	4.450385858130001	4.47007	4.5165	4.35491	4.45546	4.58003
metab_8187	metab_8187	0.12040176044399999	0.8052	1.00176	4.560651272159999	4.59112	4.52405	4.5367063633899996	4.5401	4.4794211199800005	4.6863761106199995	4.5434681363400005	4.52392	4.48607	4.48412	4.55983
metab_8200	metab_8200	0.496163	0.9778	1.00175	3.72395	4.74656	4.70486	4.6496410808999995	4.86616	4.740636608430001	4.45986	3.6308026990599997	4.84914	4.8477428284599995	4.85926	4.83023
metab_2354	metab_2354	0.171138	0.536	1.00175	4.62129	4.55279	4.5875	4.57029	4.60378	4.56757	4.5884	4.599111608069999	4.59295	4.58872	4.61412	4.56666
metab_12056	metab_12056	0.216963	0.7953	1.00171	5.28726	5.3551720537400005	5.21633	5.21068	5.26332	5.196903395390001	5.346153599040001	5.26785	5.22539	5.27964	5.19228	5.27027
5-amino-2-(dimethylamino)benzoic acid	5-amino-2-(dimethylamino)benzoic acid	0.204125	0.9205	1.00167	5.0461788724400005	5.519778537710001	5.46345	5.374024067560001	5.54231	5.4280144967799995	5.28998	5.17059	5.509452796130001	5.56559	5.42001	5.476995370669999
metab_2600	metab_2600	0.11444449664100001	0.7817	1.00163	5.54801	5.532907809299999	5.53244	5.53349	5.53288	5.52585	5.432999565680001	5.62003	5.52381	5.4957	5.562040606009999	5.6228427630999995
Epinephrine	Epinephrine	0.177792	0.8985	1.0016	5.0192634729400005	5.11566	5.00126	4.882748701090001	5.06842	4.935753622869999	4.90426	4.89139	5.08329	5.207294535969999	5.02092	4.96307
metab_1092	metab_1092	0.129848	0.7665	1.00156	5.19852	5.0938	5.11726	5.10579	5.06869	5.11024	5.09979	5.2205509033099995	5.10608	5.1097906243099995	5.0746234052800006	5.13378
metab_4808	metab_4808	0.07079312463739999	0.9094	1.00155	3.8794998934699993	3.8993524621900004	3.8567878654500003	3.9019950334099995	3.6605397159699993	3.9942462472800004	3.8754	3.91355	3.8583220284099995	3.7914746145300002	3.92819	3.86005
metab_3210	metab_3210	0.177569	0.7376	1.00154	4.53312	4.52244	4.550095807769999	4.55251	4.5745	4.58456	4.52119	4.60326	4.55713	4.5733	4.5025824529300005	4.59977
Hexadecanamide	Hexadecanamide	0.158835	0.6773	1.00152	7.28436	7.18252	7.20028	7.20666	7.205643580660001	7.2085630490199994	7.165055693310001	7.28573	7.21201	7.175436316860001	7.232631693169999	7.282882745469999
metab_9951	metab_9951	0.28249	0.6567	1.00151	5.255371655619999	5.27333	5.32996	5.29878	5.31605	5.3499904028900005	5.30214	5.266749282169999	5.33229	5.32484	5.31172	5.33466
metab_8897	metab_8897	0.34437369464100004	0.9277	1.00151	3.97654	4.1415	3.76173	3.87979	4.07099	4.03853	3.9398220127499997	4.13317	3.9359427840400003	3.95696	3.9777409702399997	3.96124
metab_2726	metab_2726	0.151587	0.8495	1.0015	7.54166	7.267859272939999	7.33317	7.327031883169999	7.318214146110001	7.259298695489999	7.36702	7.4910338023600005	7.285649358550001	7.245105592839999	7.33098	7.391605192739999
metab_10059	metab_10059	0.134082	0.7894	1.00149	4.671056427230001	4.65644	4.7291199619099995	4.76767	4.63592	4.70152	4.67033	4.71684	4.70671	4.67035	4.76619	4.67297
Loliolide	Loliolide	0.137304	0.9279	1.00148	4.54158	4.768777307840001	4.7715	4.81175	4.71393	4.68444	4.4685	4.94862	4.64808	4.761732515069999	4.77125	4.7359
metab_5333	metab_5333	0.579055	0.9812	1.00148	2.9162118879500003	3.3343379792400003	3.56522	3.4422778808800008	3.2483727752099996	3.79435	3.09551	2.95583	3.59764	3.44125	3.60363	3.63162
4-(methoxymethyl)-1,3-dimethyl-1H-pyrazolo[3,4-b]pyridin-6-ol	4-(methoxymethyl)-1,3-dimethyl-1H-pyrazolo[3,4-b]pyridin-6-ol	0.174737	0.5726	1.00146	5.49782	5.4538	5.44227	5.479416517940001	5.43702	5.50164	5.462859592309999	5.506024976440001	5.45754	5.46995	5.465863348150001	5.4995211268199995
metab_1740	metab_1740	0.09891683693060001	0.8588	1.00143	4.22875	4.26266	4.16537	4.17186	4.090815532180001	4.2716	4.11234	4.23379	4.19749	4.2158	4.24045	4.228688845980001
metab_9284	metab_9284	0.13070901357200002	0.8559	1.00141	7.14485	7.059332035110001	7.088278701719999	7.134156184019999	7.050402543039999	7.12083	7.04796	7.37242	7.05017	7.06792	7.007982018119999	7.1147650668499995
metab_9894	metab_9894	0.1994	0.6013	1.00138	5.818591979430001	5.764543077080001	5.783890797380001	5.7888	5.749892342030001	5.801033734190001	5.758106603810001	5.77862	5.81624	5.7927841537199996	5.7946519922899995	5.80927
metab_236	metab_236	0.34147099073700005	0.9493	1.00138	4.35209	4.2450315521099995	4.37623	4.55385	4.1517837254800005	4.46784	4.7109	4.24269	4.29476	4.37559	4.21758	4.34231
metab_9866	metab_9866	0.197933	0.6345	1.00136	5.16311	5.109816980340001	5.14677	5.13279	5.10543	5.14397	5.10023	5.12989	5.18077	5.13314	5.14301	5.15715
2-Aminopurine	2-Aminopurine	0.193246	0.5817	1.00136	5.88396	5.85544	5.852931774369999	5.889778242869999	5.837350267690001	5.91351	5.860653887490001	5.90491	5.860086647359999	5.8729947868900005	5.87582	5.90782
metab_12658	metab_12658	0.306914	0.9575	1.00131	4.30508	4.38713	4.45906	4.61105	4.92296	4.79224	4.55233	4.28701	4.72572	4.694909844140001	4.760944428419999	4.4968221047800006
metab_4985	metab_4985	0.178185	0.9109	1.0013	5.38971	5.50279	5.39292	5.24916	5.4464	5.35758	5.27645	5.30176	5.46718	5.5997	5.39233	5.34271
Clephedrone	Clephedrone	0.09270196040039999	0.9604	1.00126	5.074282211630001	5.7537	5.74978	5.55699	5.51737	5.711744382259999	5.09753	5.673031302180001	5.73574	5.768360916690001	5.52979	5.603968066699999
metab_4828	metab_4828	0.10731	0.8972	1.00123	4.11122	4.0292	4.0568	4.178544786690001	3.99528	3.9775292134699995	3.9872102637099998	4.08862	4.13058	4.06473	4.04741	4.05899
metab_9854	metab_9854	0.16505663126599998	0.7123	1.0012	5.031866018690001	4.9525198458199995	5.0036	4.97484	4.97453	4.99355	4.9562	4.97986	5.01734	5.01164	4.98621	5.0138
metab_4737	metab_4737	0.08517766775939999	0.9641	1.00116	4.43191	4.38747	4.3386913510900005	4.40707	3.78345	4.40095	4.32416	4.46537	4.13135	4.17826	4.37193	4.31008
metab_5912	metab_5912	0.45281106419100003	0.9861	1.0011	3.42552	4.83934	4.84556	4.7468	4.89333	4.51117	4.628862606559999	3.4651643390099998	4.95071	4.8184	4.7901	4.64285
metab_1410	metab_1410	0.188032	0.894	1.00109	5.63449	5.479131561519999	5.4697	5.492724126819999	5.38699	5.51282	5.43728	5.653604015240001	5.485862186169999	5.478549335169999	5.5104168287099995	5.4477963996000005
metab_4784	metab_4784	0.155815	0.9259	1.00108	4.72876	4.69453	4.6299443469599995	4.55422	4.53876	4.65969	4.5255	4.796689042200001	4.65312	4.6369	4.55118	4.67119
metab_10058	metab_10058	0.09801880150280001	0.8457	1.00108	4.722310880169999	4.59089	4.61555	4.66734	4.652877828409999	4.65046	4.62392	4.711092269180001	4.61721	4.62234	4.71099	4.644852372880001
metab_6358	metab_6358	0.169334	0.7077	1.00107	5.653612187919999	5.604427529570001	5.64474	5.621741060980001	5.60309	5.60726	5.59481	5.6120590550600005	5.67612	5.61448	5.6228	5.64927
metab_3987	metab_3987	0.144441	0.7941	1.00107	5.60591	5.63129	5.58237	5.657654519419999	5.6066398160899995	5.647377662509999	5.583667321209999	5.67805	5.64661	5.645251762540001	5.55206	5.66296
metab_7119	metab_7119	0.35816	0.9855	1.00105	5.19168	5.088234528380001	4.77252	3.72438	5.2961537088199995	4.57435	4.69151	4.5364399542300005	5.26424	5.02229	4.440224669019999	4.72262
metab_10942	metab_10942	0.507112	0.9868	1.00103	5.20279	4.21783	5.22053	4.23079	5.16951	5.208381258399999	5.17136	4.92896	5.1801	4.39051	4.26272	5.34417
metab_11503	metab_11503	0.0602930614831	0.8898	1.00102	3.83151	3.98673	3.8901	3.8466	3.90788	3.9545069140699995	3.89834	3.88629	3.93104	3.8785643803199994	3.88937	3.9572923588499997
5-methylcytidine	5-methylcytidine	0.109019	0.9821	1.001	4.50133	5.25566	5.130767673459999	4.78822	5.029488597169999	5.15865	4.20865	5.069847308380001	5.23106	5.20302	5.2167	4.9620898465400005
metab_11231	metab_11231	0.267829	0.9575	1.001	3.9906022271499997	4.09166	4.04652	3.98383	3.91007	3.94156	3.77373	4.26453	3.9499940000800002	4.09933	3.9248574533099996	3.9758796465900006
metab_2557	metab_2557	0.118537	0.9446	1.00096	4.25244	4.172087110330001	4.12635	4.11549	4.0907	4.19763	3.93685	4.28887	4.20769	4.16843	4.197281604790001	4.1788
metab_11498	metab_11498	0.454265	0.9762	1.00092	3.06367	3.20523	3.21842	3.32744	3.3365289862800003	3.40491	3.22366	3.0232305144800002	3.33101	3.29947	3.2869483405400004	3.4052893052399997
metab_12336	metab_12336	0.0445541273087	0.9601	1.00091	5.43669	5.41373	5.62058	5.5683	5.48106	5.3881	5.07153	5.72281	5.410295033790001	5.4068345867900005	5.66977	5.660265293099999
metab_10472	metab_10472	0.327024	0.9451	1.00091	6.83803	6.57313	6.5881281214600005	6.615331898969999	6.4842243474800005	6.5420657241799995	6.692967295730001	6.92961	6.35891	6.56441	6.5796878118599995	6.5542035491799995
metab_6068	metab_6068	0.231117	0.9520000000000001	1.00087	4.6386	4.4884558096300005	4.67768	4.70738	4.54708	4.6761384155400005	4.95267	4.519191638730001	4.5703065147099995	4.53461	4.6072286379500005	4.579111016740001
metab_7070	metab_7070	0.0550215370933	0.9443	1.00082	4.97191	4.80484	4.86091	4.92464	4.68053	4.869457420380001	4.84131	5.06062	4.81847	4.805569728380001	4.77406	4.83764
metab_3499	metab_3499	0.11113925084000001	0.9104	1.00082	7.4404746505600015	7.25566	7.2686	7.312672559439999	7.28722	7.23104	7.27029	7.450420359439999	7.24189	7.207882969339999	7.284983711769999	7.37332
metab_11674	metab_11674	0.236726	0.966	1.00077	3.8039386824199997	3.8227329079500003	3.96036	3.81777	3.81551	4.02004	3.9440343104699997	3.8916301995099998	3.8476186243400003	3.9156981665199995	3.7297685813099997	3.92463
metab_10163	metab_10163	0.24612045137400002	0.8531	1.00075	5.36347	5.27489	5.35234	5.3151045329699995	5.3360639590300005	5.387056236039999	5.29338	5.30758	5.378002578230001	5.37363	5.32075	5.38161
metab_3390	metab_3390	0.0483635799677	0.9463	1.00074	5.609785143790001	5.2624	5.403063780569999	5.4451086026999995	5.370238259380001	5.47074	5.34693	5.58459	5.400911589369999	5.42852	5.4454735669700005	5.37896
metab_9632	metab_9632	0.281947	0.9529	1.00073	4.22368	3.90503	4.06909	4.087314167380001	4.126460852159999	4.153452627069999	4.16495	4.02262	4.164965569990001	4.0952214830800004	4.04208	4.09344
metab_5210	metab_5210	0.0622785888489	0.9693	1.00073	4.199158505390001	4.02348	4.0826	4.171146493819999	4.06684	4.07174	4.07369	4.31944	4.06544	4.01966	4.0415	4.10767
metab_3219	metab_3219	0.0818770887611	0.8259	1.00073	5.51968	5.47003	5.471251382359999	5.49943	5.43048	5.48282	5.4430855329100005	5.52346	5.474469146240001	5.4771	5.50291	5.47529
metab_3165	metab_3165	0.0383744641236	0.9213	1.00072	4.1702011275599995	4.12111	4.16066	4.1526433548699995	4.08066	4.150573308399999	4.17334	4.134465154780001	4.2109844361199995	4.119425726569999	4.1534	4.059410385940001
metab_13074	metab_13074	0.273402	0.9703	1.00071	5.9321950360599995	5.61616	5.488717489500001	5.608801097690001	5.39703	5.6363	5.757	5.91498	5.552851315780001	5.54437	5.47729	5.456637832719999
metab_9891	metab_9891	0.138599	0.77	1.00069	5.86659	5.8152940097300005	5.8131	5.83436	5.793224360730001	5.83654	5.799254181599999	5.819783648990001	5.85944	5.83223	5.82367	5.84917
metab_3449	metab_3449	0.0345657830403	0.9554	1.00062	4.93602	4.700648012759999	4.90252	4.8258	4.83763	4.870875971569999	4.785089043819999	5.04818	4.80878	4.73597	4.82864	4.88603
metab_10184	metab_10184	0.17032793133699997	0.8863	1.00057	5.27318	5.20867	5.258195554639999	5.25846	5.22944	5.3011573942500005	5.20198	5.23676	5.31489	5.27675	5.26956	5.24727
metab_9741	metab_9741	0.10557698890900001	0.9274	1.00053	3.84625	3.76283	3.78085	3.8407722788800003	3.76613	3.84544	3.7956810895699995	3.8090890655500003	3.8327201338999997	3.7909362477699995	3.83629	3.78815
metab_8588	metab_8588	0.38640440045100005	0.9825	1.00051	4.04524	4.028682417890001	3.8895565249199997	3.92105	3.84197	3.71039	3.8497	4.0895530537199996	3.8357632334500003	3.99292	3.8236885479800002	3.85433
metab_10156	metab_10156	0.240224	0.9421	1.00049	4.07611	4.05096	4.13406	4.05997	4.12647	4.20352	4.09886	4.1053960935000005	4.09127	4.135684319669999	4.04436	4.18928
metab_3213	metab_3213	0.20578789161699998	0.9589	1.00048	4.1685178470099995	4.1761	4.19268	4.11867	3.9857608734400003	4.29294	4.167003955249999	4.14372	4.172962915719999	4.05751	4.140443267809999	4.26881
metab_2093	metab_2093	0.130893	0.9861	1.00044	2.29752	2.2281773290799998	2.25862	2.23908	2.2294312766599997	2.2491648898500003	2.1686614606599997	2.25558	2.23813	2.24548	2.2338110217400002	2.3633
metab_3572	metab_3572	0.10050198759199999	0.9527	1.00044	6.991280692260001	6.75968	6.79383	6.82448	6.766253474859999	6.80419	6.81411	6.910153597510001	6.771899058530001	6.792966084470001	6.83776	6.827449023790001
metab_7380	metab_7380	0.05047890013780001	0.9737	1.00044	4.77531	4.5600103587800005	4.55777	4.65228	4.56869	4.44003	4.67479	4.5242941834699995	4.54216	4.53872	4.658247855919999	4.6267
Linoelaidic acid	Linoelaidic acid	0.128118	0.9793	1.0004	5.2383346811900005	4.903494480959999	4.8647979687400005	5.00774	5.12604	4.952820285950001	4.904544519119999	5.24157	5.015784877200001	5.04286	4.88394	5.01696
metab_3602	metab_3602	0.222901	0.9776	1.0004	4.7551105282099995	5.128661846630001	4.96231	5.0217	5.099155187819999	5.13668	4.953326905980001	4.86371	5.11105	4.97442	5.07576	5.138
metab_3295	metab_3295	0.039199629197400006	0.9136	1.00038	5.31527	5.251958489690001	5.29643	5.2606	5.226182548180001	5.27784	5.23485	5.31045	5.26855	5.27194	5.27627	5.2771521221499995
metab_4428	metab_4428	0.228644	0.9678	1.00037	5.388380250730001	5.43461	5.5351	5.48516	5.34925	5.53304	5.34758	5.423103470449999	5.485230993759999	5.46241	5.50502	5.5122094734800005
Acetophenone	Acetophenone	0.31356	0.9608	1.00035	5.6002	5.7046103210500005	5.767786587000001	5.77311	5.76954	5.79188	5.67274	5.629977178200001	5.78807	5.78823	5.74351	5.796987701390001
metab_9278	metab_9278	0.17965374701099998	0.9567	1.00033	6.23506	6.06126	6.111	6.11416	6.00536	6.07749	6.1476618819099995	6.258228783609999	6.033334749090001	6.09012	6.0564468711599995	6.0343922585000005
metab_3633	metab_3633	0.0128436365726	0.9861	1.00031	6.392950197929999	6.39662	6.3603259331199995	6.392114244430001	6.44221	6.34574	6.10963	6.53982	6.39234	6.3510181461599995	6.385000951089999	6.55942
metab_694	metab_694	0.00761594285364	0.9948	1.00026	3.7041970102399997	4.069029802669999	4.087803269609999	3.80646	3.72292	4.07346	3.01261	3.99577	4.0271521124300005	4.05367	4.25576	4.12684
metab_9926	metab_9926	0.0664181495385	0.9507	1.00023	4.37158	4.3238	4.28349	4.2986292838699995	4.28682	4.36027	4.316982081519999	4.356375584419999	4.34879	4.31591	4.301888873309999	4.29173
4-methyl-2-phenyl-2,3-dihydropyran-6-one	4-methyl-2-phenyl-2,3-dihydropyran-6-one	0.022654844689700002	0.9965	1.00022	3.7571	4.62465	4.56949	4.484922199140001	4.55369	4.77663	3.70932	4.7256138632999996	4.43696	4.78311	4.64201	4.47542
metab_13470	metab_13470	0.312785	0.9946	1.00022	4.24723	4.59272	4.7742086196599995	4.74311	4.94402	4.49319	4.76744	4.14837	4.84539	4.79465	4.6583902235000005	4.58623
metab_10000	metab_10000	0.0858509718757	0.9123	1.0002	5.06202	5.05362	5.057168386040001	5.02997	5.0263594648900005	5.08725	5.02399	5.03796	5.07106	5.0486578810600005	5.068306714069999	5.07484
3-Hydroxyadipic acid 3,6-lactone	3-Hydroxyadipic acid 3,6-lactone	0.23619425004099998	0.9893	1.00019	5.29493	5.680343111440001	5.401067210980001	5.35442	5.21397	5.23508	5.3019547957599995	5.32028	5.57728	5.41234	5.3433	5.23165
Malptll	Malptll	0.0140727397444	0.9895	1.00017	5.86183	5.80641	6.07444	5.74047	5.68766	5.52043	5.660321102799999	5.48012	6.0901	5.8338575851100005	5.9762	5.66034
metab_3496	metab_3496	0.158655	0.9836	0.99984	6.4891220041299995	6.1968	6.26047	6.25114	6.166180519889999	6.23408	6.324376634839999	6.3623532546099995	6.182205563609999	6.20137	6.28885	6.23163
metab_9893	metab_9893	0.08901181507179999	0.9671	0.999828	5.83733	5.7846450118599995	5.80325	5.80086	5.77797	5.80137	5.77083	5.78885	5.83033	5.797316491059999	5.800335999570001	5.81474
metab_9407	metab_9407	0.039639684824300005	0.9833	0.999825	5.85735	5.63047	5.698748974630001	5.754464903790001	5.6669863968800005	5.7405955536699995	5.696026310680001	5.762647046230001	5.73247	5.6949	5.75082	5.70731
16,16-dimethyl-6-keto Prostaglandin E1	16,16-dimethyl-6-keto Prostaglandin E1	0.17569288717700002	0.9928	0.999823	5.432426574119999	5.765934611970001	5.750581925580001	5.673957391819999	5.60572	5.65188	5.15826	5.9277	5.62207	5.853617531109999	5.67553	5.6366577309500006
metab_2888	metab_2888	0.0189714307213	0.9902	0.999815	5.58086	5.23431	5.36387	5.45163	5.4287676965600005	5.430758211980001	5.24947	5.57845	5.47903	5.387829243430001	5.41445	5.3761
metab_12828	metab_12828	0.461527	0.9940000000000001	0.999805	4.97304	5.11241	5.17428	5.20473	5.20713	5.102652755269999	5.435009377849999	4.52791	5.23892	5.236750647759999	5.04869	5.28077
metab_4298	metab_4298	0.0718302476866	0.9676	0.999783	4.602996113530001	4.61017	4.58195	4.67891	4.51198	4.62633	4.58444	4.633839006830001	4.55585	4.52743	4.64444	4.65855
metab_5222	metab_5222	0.049605676614499994	0.9790000000000001	0.999769	4.37375	4.30278	4.359211216459999	4.36482	4.28768	4.3210314072800005	4.25866	4.4123283978800005	4.33275	4.301656588359999	4.36938	4.33024
metab_11012	metab_11012	0.13371654753599999	0.9867	0.999761	4.35876	4.27553	4.134818903719999	4.12851	4.08556	4.11087	4.20632	4.16473	4.19874	4.086715710819999	4.1829761444199995	4.249472411509999
metab_4008	metab_4008	0.241085	0.9983	0.999761	3.9394937502099996	4.2160277183699995	4.27869	4.11547	4.25187	4.28251	3.8917080459599998	4.33943	3.9930929511300004	4.39673	4.380876751090001	4.080872038430001
metab_9839	metab_9839	0.0895380377166	0.9675	0.999758	4.15207	4.07857	4.12124	4.08109	4.16378	4.1530197288999995	4.07523	4.11971	4.16457	4.150257235990001	4.09968	4.13521
metab_11877	metab_11877	0.30634	0.9940000000000001	0.999757	4.041926307180001	4.503668329030001	4.36565	3.90223	3.97001	3.88518	3.7857112794099996	4.32576	4.10666	4.31765	3.8737370865400003	4.2526
metab_7798	metab_7798	0.048003629419800006	0.986	0.99975	3.91909	4.09452	4.04846	3.9946060782699995	3.9931001360100002	3.97618	3.7923964155300003	3.9844838640400004	3.93657	4.23692	3.9921443185400003	4.07638
metab_11195	metab_11195	0.38483031439000004	0.9951	0.999749	4.32696	3.9738787290499995	4.05832	3.8999047436300005	3.7419122820599995	3.8664	3.8037649761699996	4.4490366649699995	3.7827787713300003	3.91966	3.94623	3.9610379382999996
metab_3474	metab_3474	0.102076	0.9321	0.999705	6.8911243632399986	6.73705	6.762098322819999	6.7732	6.744017757130001	6.76308	6.70265	6.85807	6.747319802640001	6.76339	6.788227373400001	6.7943984014900005
metab_9840	metab_9840	0.102477	0.8789	0.999675	6.1750584134599995	6.136442754909999	6.15023	6.14275	6.11542	6.165883558049999	6.12116	6.14092	6.17598	6.13809	6.139520496059999	6.1591481110099995
metab_9198	metab_9198	0.07450070471810001	0.9864	0.999656	5.386546425980001	5.9677707382200005	5.91676	5.8615057112699995	5.9708	5.73062	5.58527	5.806768471880001	5.79825	5.965145821319999	5.87539	5.79221
metab_1031	metab_1031	0.45449480149300003	0.9942	0.99965	4.99215	5.81465	5.996898412669999	5.34774	6.119639491469999	5.99724	6.711801091209999	4.34968	5.90917	5.71024	5.77231	5.79914
metab_1791	metab_1791	0.035594594426099996	0.9375	0.999618	5.28921	5.21481	5.23077	5.2241472605000006	5.17113	5.292806918869999	5.16094	5.3037520977599995	5.20073	5.248367905249999	5.2153	5.27989
metab_11851	metab_11851	0.521714	0.9967	0.999609	3.6348594699300003	5.39317	5.3929	5.2926	5.498375330269999	5.45849	4.57154	4.29925	5.42289	5.5343514440699995	5.36264	5.4704
metab_8602	metab_8602	0.09325597228939998	0.9865	0.999604	4.65715	5.30343	5.107600795390001	5.02955	5.12544	5.08175	4.66471	5.160315954830001	5.1885	5.2346004833599995	5.00435	5.0398
metab_8572	metab_8572	0.12237	0.9639	0.999572	4.823473455109999	4.65512	4.66173	4.68481	4.616685464180001	4.61831	4.70405	4.74739	4.67924	4.61485	4.650337465880001	4.65409
1-Hexadecanol	1-Hexadecanol	0.05533989273230001	0.9534	0.999571	7.1873	6.93725	6.98153	6.98233	6.9676	6.94291	7.002370669049999	7.067753854269999	6.945384564310001	6.898271594910001	6.9914	7.076652416739999
metab_13009	metab_13009	0.301565	0.992	0.999557	4.04676	4.6490618793900005	4.43088	4.52202	4.8186	4.61118	4.46429	3.8709295520499998	4.69758	4.6589611273100004	4.74496	4.63126
metab_2620	metab_2620	0.0400302191592	0.9764	0.999552	4.41953	4.49695	4.50806	4.4740789867699995	4.468732945869999	4.402724918540001	4.2401	4.5370110094800005	4.3923816121399994	4.5235	4.47586	4.59129
metab_8092	metab_8092	0.468643	0.996	0.999551	2.74298	4.8044	4.65687	4.6675	5.03199	4.79703	3.7673	3.8009956008800008	5.0194023985100005	4.79919	4.61858	4.68282
metab_13414	metab_13414	0.22005951252300002	0.9425	0.999528	4.25554	4.2043261029300005	4.2512499970099995	4.26025	4.21888	4.23709	4.16069	4.2004598163199995	4.252027293299999	4.20315	4.256582144069999	4.34226
metab_6366	metab_6366	0.12461154710200001	0.9799	0.999528	4.22493	4.12674	4.40981	4.24295	4.29435	4.10343	4.233604590280001	4.18832	4.40959	4.14477	4.24031	4.17632
metab_11524	metab_11524	0.166033	0.9508	0.999493	4.013283063669999	3.95264	4.0151213418800005	3.9221159169099997	3.8903387042400004	3.8787267895699995	3.9653295491900002	3.93505	3.98601	3.9885818092000003	3.9464	3.83825
metab_8284	metab_8284	0.0793740036748	0.955	0.999488	3.90729	3.86367	3.92955	3.9931956852199995	3.99298	3.7762041377199997	3.85218	3.87744	3.9733002037300005	3.9044920897099997	3.9231664285800005	3.91918
Ricinoleic acid	Ricinoleic acid	0.0454967686096	0.9822	0.999483	5.5181675953900005	5.8989595361800005	5.9624176016799995	5.8706	5.81139	5.7480754341199995	5.51376	5.8395110170099995	5.7074669382800005	5.83741	6.0013534574500005	5.89716
metab_9918	metab_9918	0.0943439742225	0.8317	0.999471	5.705914883080001	5.66855	5.64991	5.669608000599999	5.63968	5.678961789330001	5.62707	5.66156	5.69206	5.65861	5.65692	5.69782
metab_3489	metab_3489	0.15267619291200002	0.914	0.99942	8.800297778060001	8.557261048480001	8.60057	8.601358834260001	8.5531	8.581	8.61994	8.70266	8.55029	8.569325093869999	8.61614	8.60628
metab_11262	metab_11262	0.0598345131829	0.9697	0.999416	3.42513	3.5353294987300004	3.37965	3.40358	3.35916	3.4446035247099998	3.33169	3.3989567063200004	3.38741	3.40948	3.48361	3.52731
metab_2448	metab_2448	0.0860202346572	0.9402	0.999412	5.266087925480001	5.10436	5.07816	5.12188	5.02866	5.02972	5.0252966398900005	5.11014	5.0714	5.12148	5.12407	5.157757333369999
metab_3385	metab_3385	0.0724551937145	0.9322	0.999405	5.12503	5.022819166040001	4.989898832130001	5.0176622678400005	4.99391	5.07645	4.9641104257599995	5.0965258770999995	5.02174	5.006414535219999	5.059193287099999	5.06263
metab_9873	metab_9873	0.0976339938903	0.7577	0.999371	6.399252989600001	6.35236	6.361392327969999	6.3586	6.33705	6.36794	6.32622	6.3551	6.38848	6.35331	6.35713	6.3734410081099995
metab_3745	metab_3745	0.106729	0.9156	0.999371	4.81764	4.72276	4.767677218309999	4.7780786312300005	4.75594	4.78337	4.76427	4.71945	4.721282658030001	4.72683	4.84807	4.82821
Tetrahydrodeoxycortisol	Tetrahydrodeoxycortisol	0.21324763303599997	0.9456	0.999362	6.3793	6.251453923450001	6.293369221159999	6.33301	6.18552	6.1909	6.361909046869999	6.45253	6.20006	6.22393	6.19737	6.17433
metab_2704	metab_2704	0.0945114040467	0.9388	0.999359	6.41303	6.173115866849999	6.225000720930001	6.231730303280001	6.203615062790001	6.17265	6.27278	6.311530310040001	6.179784263559999	6.12756	6.23615	6.26961
metab_2066	metab_2066	0.109862	0.9431	0.999358	4.6326835410100005	4.6739	4.65738	4.727637480219999	4.6141296788099995	4.71427	4.53177	4.6799	4.67283	4.74894	4.66868	4.70258
4-acetyl-1-cyclopropyl-2,5-dimethylpyrrole-3-carboxylic acid	4-acetyl-1-cyclopropyl-2,5-dimethylpyrrole-3-carboxylic acid	0.180615	0.9321	0.999355	4.60315	4.64288	4.65853	4.67386	4.6335214131499995	4.680852106730001	4.62311	4.51251	4.67688	4.6913232024000004	4.71597	4.65629
metab_9346	metab_9346	0.10989	0.8325	0.999355	6.261397799999999	6.1533	6.214468631819999	6.17686	6.165263604930001	6.21527	6.1587	6.18416	6.2177318780499995	6.188106354119999	6.20146	6.212121150630001
metab_2863	metab_2863	0.0917743	0.9389	0.999338	5.972392806599999	6.04544	6.05941	5.984468791209999	6.07982	6.127213263990001	5.8705054173699995	6.01697	6.1832290834000005	6.007046336369999	6.11846	6.04909
metab_3084	metab_3084	0.114217	0.8401	0.999323	4.4323467373300005	4.398516960369999	4.4199	4.47154	4.40103	4.45652	4.42681	4.44338	4.39922	4.40742	4.4427833009699995	4.44227
metab_3081	metab_3081	0.0392059	0.9128	0.999313	4.358093876569999	4.34958	4.34093	4.385670259319999	4.32221	4.43353	4.30709	4.4185433096699995	4.3711	4.3792	4.3664	4.33247
15(R),19(R)-hydroxy Prostaglandin E1	15(R),19(R)-hydroxy Prostaglandin E1	0.179278	0.9678	0.999309	6.91131	7.40391	7.312937742160001	7.30907	7.27093	7.2375	6.86334	7.5268954287300005	7.2281	7.305	7.268864948510001	7.2256796419899985
metab_9214	metab_9214	0.303905	0.9861	0.999278	3.9419941078300007	4.18481	4.15112	3.85572	4.4091	4.40347	4.05334	3.8113650404300006	4.2321454758099994	4.15478	4.2038	4.47693
metab_9973	metab_9973	0.0643192002643	0.9083	0.999267	4.04537	4.147844364019999	4.099721350569999	4.054832033309999	4.09328	4.106821538219999	4.19069	4.00231	4.070420414569999	4.055331487109999	4.13388	4.07337
metab_230	metab_230	0.283063	0.9677	0.999246	5.27594	5.19987	5.3295678549800005	5.44187	5.22744	5.3683942597600005	5.69174	5.129419234009999	5.280028404519999	5.18478	5.26615	5.26873
metab_1144	metab_1144	0.32595235016199997	0.9565	0.999244	5.0842978291100005	5.283714059649999	5.31805	5.373415822769999	5.3766851228100005	5.32656	5.26682	5.05658	5.36204	5.3621055460300004	5.3358859257899995	5.3571417312000005
metab_13427	metab_13427	0.11142394301200001	0.7808	0.999236	5.26091	5.221388327990001	5.24412	5.238230623430001	5.21535	5.217161034569999	5.198734128380001	5.21562	5.2700710507199995	5.21939	5.226178493380001	5.2455
metab_1774	metab_1774	0.0913644462692	0.9566	0.999212	3.84085	3.8074114195899997	3.79306	3.8127725335000004	3.8019214452900005	3.79786	3.6683	3.8566904380800002	3.8255394485800003	3.94619	3.6464479396199994	3.8938362629100003
metab_3833	metab_3833	0.06444185705580001	0.8146	0.999196	3.7153	3.7274	3.72817	3.7383663040699995	3.7286657426599996	3.7485101401699996	3.66752	3.7549568802999995	3.73742	3.7448073670599995	3.73307	3.72924
metab_119	metab_119	0.111958	0.823	0.999195	6.2307686770899995	6.206243344909999	6.20791	6.264563584689999	6.15244	6.19577	6.20514	6.26738	6.18651	6.22779	6.1764	6.16456
metab_2790	metab_2790	0.17051467880399998	0.9562	0.999173	4.9949740896399994	4.719775594130001	4.98802	4.81367	4.85368	4.65083	4.89052	4.95965	4.77348	4.8009	4.795851744619999	4.77874
Pc(17:0/0:0)	Pc(17:0/0:0)	0.17524766743200001	0.9769	0.999163	6.41129	5.90514	6.00112	6.01527	5.90574	5.623120006769999	6.608752169830001	5.86353	5.67384	5.81564	5.94666	5.9231
metab_13068	metab_13068	0.228322	0.9571	0.999145	4.44495	4.758469627609999	4.75238	4.69777	4.67912	4.7261909623000005	4.5200931860699995	4.41787	4.80189	4.82769	4.74231	4.72165
metab_3729	metab_3729	0.0644333608809	0.8146	0.999127	3.42214	3.43424	3.4350104103099994	3.4452	3.4355052426099997	3.4553461464099997	3.37437	3.4617917854900004	3.44425	3.45164	3.43991	3.43608
metab_2555	metab_2555	0.114268	0.9214	0.999126	6.99123	6.82586	6.784332899550001	6.87151	6.82704	6.8874	6.64994	6.958669187280001	6.86741	6.840712679759999	6.958476537619999	6.8788623933899995
metab_11431	metab_11431	0.09850507755820001	0.7008	0.999112	4.544088893490001	4.4807	4.49368	4.4845132019300005	4.50126	4.521439351180001	4.4794640149000005	4.49354	4.51011	4.48964	4.52052	4.50478
metab_8352	metab_8352	0.293108	0.8727	0.999094	4.4588306410000005	4.44293	4.39884	4.40991	4.40327	4.3687472952399995	4.387874287790001	4.482423853419999	4.39926	4.37938	4.44857	4.36239
metab_2302	metab_2302	0.100769	0.7799	0.999086	6.56464	6.53349	6.559488196959999	6.62998	6.53249	6.57122	6.49505	6.584372855190001	6.56249	6.59861	6.59566	6.51548
metab_12005	metab_12005	0.237122	0.9726	0.999066	5.2839282486800006	5.60017	5.4641	5.0454305780599995	5.49066	5.249093971530001	5.21393	5.15865	5.44815	5.75093	5.261204546569999	5.27486
metab_2382	metab_2382	0.19756082333900002	0.7132	0.999056	5.29678	5.3328820746800005	5.2455486658599995	5.296345714619999	5.2864	5.32685	5.27959	5.31852	5.260834266530001	5.30134	5.31119	5.27762
metab_8628	metab_8628	0.20035534740699998	0.8502	0.999044	4.184998236619999	4.17509	4.19753	4.174191621399999	4.1445	4.238336508680001	4.22041	4.139602385290001	4.21256	4.14536	4.16559	4.20846
metab_11933	metab_11933	0.138002	0.9488	0.999035	4.21567	4.23127	4.139071894030001	4.05328	4.19196	4.05089	4.09359	3.9677545140499997	4.230476485580001	4.2311008691800005	4.2243237663199995	4.1135
metab_7965	metab_7965	0.0930208586906	0.7978	0.999035	6.29379	6.1772	6.20774	6.201367951490001	6.175058663330001	6.252332032230001	6.15706	6.233105503759999	6.24033	6.190161291869999	6.24052	6.20943
Ser-Arg-Pro	Ser-Arg-Pro	0.11867811684900001	0.9018	0.999031	6.3654484476499995	6.07378	6.15497	6.176099799759999	6.18367	6.19765	6.11151	6.29662	6.1675923608000005	6.14313	6.23653	6.15983
metab_6063	metab_6063	0.277495	0.9498	0.999009	6.00229	5.97369	6.076625673220001	6.165433288169999	5.999500523869999	6.12258	6.4306760902999995	5.86532	6.02257	5.96675	5.99545	6.026215034269999
metab_3817	metab_3817	0.0644461665327	0.8146	0.999006	4.00689	4.0189964404100005	4.01976	4.02996	4.02026	4.0401	3.9591071259300006	4.04655	4.0290086364699995	4.0364	4.02466	4.02083
metab_9885	metab_9885	0.08881851680530001	0.8214	0.998994	5.04427	4.956854583369999	4.96605	4.989313130849999	4.90267	4.95636	4.95174	4.991760719049999	4.9929496778099995	4.941609730080001	4.924087040380001	4.98229
metab_2248	metab_2248	0.0647675278016	0.9909	0.998969	2.9766642137400003	4.036	4.1684	3.9253	3.8986184266199992	4.260330929709999	2.92893	4.18288	3.91705	4.21356	4.06954	3.9342690558800006
metab_5287	metab_5287	0.0647808168023	0.9031	0.998958	3.9155051895999997	3.79722	3.8092254625199997	3.8280463786900003	3.8680582920599997	3.8161463072199995	3.82306	3.91969	3.8894917762800003	3.76426	3.7364678348400004	3.8750678185000003
metab_2308	metab_2308	0.0735243460447	0.9132	0.998949	4.65362	4.73177	4.755976578259999	4.90439	4.73692	4.75325	4.7189522115499996	4.771098353999999	4.70348	4.82739	4.85035	4.633
metab_10906	metab_10906	0.129704	0.8366	0.998915	5.61747	5.48364	5.53804	5.51287	5.522248816259999	5.49999	5.5068	5.451430088080001	5.557281604859999	5.50521	5.5547148774599995	5.56538
metab_9657	metab_9657	0.214931	0.8421	0.998909	5.49645	5.44315	5.528397485369999	5.4519	5.510220996830001	5.583898281540001	5.47094	5.49787	5.52992	5.5340630294099995	5.41299	5.53286
metab_7386	metab_7386	0.343072	0.9826	0.998907	3.90779	4.76674	4.777375093490001	4.29543	4.874117955959999	4.8284228777900005	4.71714	3.8089321958999998	4.82038	4.71348	4.66396	4.69639
metab_10474	metab_10474	0.15114598970899998	0.7855	0.998902	6.449465136980001	6.311792082339999	6.3701	6.36312	6.35126	6.39741	6.31483	6.3407922243699995	6.4106402530599995	6.37097	6.3854826863100005	6.38094
metab_1894	metab_1894	0.0509694105369	0.9815	0.998895	4.69363	5.7645570819000005	5.579279097020001	5.00351	6.03249	5.4945	4.975772384730001	4.94782	5.84158	5.75039	5.542429659010001	5.47351
Mevastatin	Mevastatin	0.103203	0.8253	0.998889	6.29563	6.2523765747099995	6.32444	6.34998	6.227083228740001	6.3371928213999995	6.24446	6.3919	6.317681455090001	6.303292362350001	6.236635376930001	6.24978
metab_4112	metab_4112	0.146172	0.6463	0.998867	6.20447	6.1626802107000005	6.147184237009999	6.19982	6.138345030369999	6.20491	6.15738	6.1898759533700005	6.145372642560001	6.16108	6.15907	6.20134
metab_9975	metab_9975	0.0768931720322	0.8158	0.998858	4.37326	4.371651244150001	4.43034	4.32004	4.4026125259699995	4.37335	4.3485252474400005	4.35267	4.42097	4.39911	4.3557	4.36665
metab_3656	metab_3656	0.21002844961699998	0.8774	0.998841	6.20028	6.02611	5.976514722339999	6.04805	5.99935	5.9951586718800005	5.91582	6.138699633019999	5.991393091819999	6.028755502030001	6.0792716997800005	6.0481513305400005
metab_4833	metab_4833	0.15408343957999998	0.7905	0.998828	6.03384	5.962313716280001	5.96731	5.96984	5.92378	5.978101612300001	5.9220812794099995	6.04917	5.956600106230001	5.959	5.9559704912099996	5.95517
metab_921	metab_921	0.40412256577600003	0.9702	0.998816	3.7058963527199995	4.25908	4.36976	4.33918	4.267445865309999	4.39699	4.19192	3.8314999126099996	4.24842	4.35072	4.34578	4.3393387824400005
metab_10776	metab_10776	0.131269	0.9827	0.99881	5.112615771600001	4.02944	4.05848	4.04016	3.99634	3.97698	5.00927	3.86028	3.96749	4.38275	3.95445	4.00568
Sorbic acid	Sorbic acid	0.415336	0.9398	0.998809	5.62281	5.849531939509999	5.921556259319999	5.9680748571399995	5.97018	5.929551728630001	5.851366842309999	5.55886	5.956051927359999	5.946891874149999	5.91393	5.99527
metab_2941	metab_2941	0.14890872236400002	0.8125	0.998797	5.0242	5.0260468520699995	4.97926	5.03019	4.9409371984099995	4.929695372419999	4.97894	4.96137	4.94933	4.94428	5.0644386710900005	4.994146033440001
metab_12864	metab_12864	0.369008	0.9694	0.998787	4.30926	5.0058	5.0204	5.1789	5.15053	5.0063860491900005	4.69554	4.71901	4.995679362290001	4.901322989880001	5.115332019709999	5.20759
metab_1295	metab_1295	0.0860909326787	0.8498	0.998767	4.06214	4.04347	4.00582	4.08879	4.00099	4.1248	4.01832	4.00439	4.02598	4.07363	4.13426	4.037137941419999
metab_3826	metab_3826	0.10873371793299999	0.8932	0.99876	4.94023	4.830449080319999	4.7951878176800005	4.84138	4.850276189380001	4.76395	4.74313	4.956	4.82494	4.7786488253099995	4.77041	4.9131
metab_4489	metab_4489	0.126745	0.7474	0.998759	7.29654	7.22809	7.25184	7.24839	7.197171147530001	7.29604	7.17604	7.32182	7.207277695910001	7.23629	7.24607	7.278293987989999
metab_9961	metab_9961	0.12220117330999998	0.6949	0.998755	4.86444	4.80956	4.80415	4.7809076067800005	4.81397	4.84363	4.75606	4.80612	4.82329	4.83158	4.82272	4.83542
metab_3072	metab_3072	0.137461	0.7169	0.998734	5.53504	5.53065	5.521255425900001	5.5560800079999995	5.4814834041400005	5.556687128759999	5.47756	5.57759	5.51098	5.51966	5.547165511209999	5.50766
metab_12372	metab_12372	0.348967	0.9678	0.998701	5.61602	6.311239420540001	6.28795	6.08324	6.42483	6.22925	6.30184	5.3862838563499995	6.35182	6.35768	6.24942	6.2574
metab_5846	metab_5846	0.21012240739100002	0.9102	0.998691	4.394756123530001	4.60541	4.60954	4.66379	4.5299182363199995	4.6883	4.42611	4.61582	4.58025	4.56303	4.590667154619999	4.6774339105500005
metab_25	metab_25	0.120285	0.9014	0.998689	4.67175	4.4778013132300005	4.550942410369999	4.57742	4.516277542669999	4.65344	4.4609827841100005	4.6718706676699995	4.57305	4.57466	4.5175147654100005	4.61656
metab_482	metab_482	0.18844204729800001	0.8701	0.99868	6.0029601673699995	6.156362001590001	6.05597	5.997445706410001	6.10452	6.05489	5.86704	6.03159	6.08727	6.138229217899999	6.147576883509999	6.051499188969999
metab_3724	metab_3724	0.132347	0.8186	0.998656	6.758915796109999	6.6784	6.64713	6.70573	6.68195	6.69937	6.5068468394700005	6.7650268887900005	6.70066	6.66835	6.74802	6.72426
metab_12143	metab_12143	0.135544	0.9242	0.998636	3.73076	3.68509	3.7060834175800004	3.55666	3.70919	3.59955	3.5813761960800004	3.5916404151699997	3.6570872766300004	3.63018	3.78567	3.7163111090699994
metab_12539	metab_12539	0.07956697889719999	0.9817	0.998633	4.13505	5.550316002020001	5.43048	5.261938927169999	5.36747	4.96674	4.07402	5.41712	5.34054	5.2767	5.28844	5.27302
metab_10135	metab_10135	0.21544918351999998	0.9245	0.998631	4.33517	4.402057231730001	4.44103	4.42614	4.2337	4.46159	4.14725	4.409384761969999	4.48566	4.3952456063800005	4.3413	4.48473
metab_9747	metab_9747	0.101846	0.7848	0.998623	5.14052	5.035289719090001	5.0873741175300005	5.0856	5.06946	5.0899	5.007758669509999	5.08965	5.088569799630001	5.0408760069300005	5.1542	5.08557
metab_8690	metab_8690	0.212791	0.919	0.99861	4.43048	4.23548	4.25034	4.29656	4.32309	4.35924	4.454642012330001	4.0970196023400005	4.33652	4.29632	4.33718	4.33831
N-Oleoyl Histidine	N-Oleoyl Histidine	0.298067	0.825	0.998606	7.23494	7.163936196539999	7.16235	7.2174956213999995	7.183565983029999	7.09629	7.294301590089999	7.2366740065399995	7.011838489289999	7.142235619119999	7.223913705730001	7.084930140139999
metab_6036	metab_6036	0.0756164	0.9813	0.998593	3.7466730229400005	3.5417	3.56603	3.7637	2.9675	3.73449	4.41951	3.77468	3.30573	3.03021	3.49288	3.26291
metab_12261	metab_12261	0.121826	0.7353	0.998588	5.00219	4.937785260319999	4.94702	4.94914	4.93015	4.9708860463199995	5.01443	4.976591322819999	4.95394	4.91631	4.87977	4.9504
metab_5347	metab_5347	0.170856	0.9257	0.998579	4.3623	4.18822	4.173879127109999	4.27356	4.059	4.27268	4.26309	4.25901	4.23898	4.0021	4.188033386590001	4.34182
metab_9372	metab_9372	0.159873	0.9698	0.998527	3.7170439790400005	4.20127	4.12624	4.17638	3.73893	4.47476	3.65602	4.18144	3.7253911437699996	4.08761	4.30796	4.4353038192000005
metab_10214	metab_10214	0.137686	0.8754	0.998517	6.880388578110001	6.747813160160001	6.722163113200001	6.7544420253499995	6.712193697309999	6.65154	6.955879142380001	6.6226	6.70951	6.76887	6.71698	6.63852
metab_9964	metab_9964	0.15688821646099999	0.5792	0.9985	5.3817090510500005	5.29899	5.33411	5.32902	5.3224850761699996	5.323925063419999	5.28397	5.322661114680001	5.3396139711199995	5.3343670119199995	5.32766	5.3341526123900005
metab_7140	metab_7140	0.339266	0.9549	0.99849	4.37414	4.6884302796199995	4.68881	4.664702537209999	4.7432265760000005	4.66531	4.97743	4.105146534059999	4.727329585290001	4.53762	4.7109129244300005	4.72061
metab_3607	metab_3607	0.19120522335499998	0.9043	0.998478	6.15447	5.8451	5.908371041290001	5.945558213940001	5.85054	5.76505	6.037074376590001	5.882328467540001	5.7997895896200005	5.8119	6.030316506189999	5.8561703739999995
metab_11196	metab_11196	0.123623	0.9592	0.998465	3.6365678103199994	4.22442	4.04974	3.82166	3.83081	3.8838227186400003	3.66914	3.7099484247099994	4.03889	4.062885199119999	4.06128	3.8699093719199995
Albaconazole	Albaconazole	0.244912	0.9573	0.998452	6.11693	5.6046	5.88479	5.81277	5.766341103409999	5.690057362259999	6.3372883585599995	5.2460699565699995	5.70714	5.727947444450001	5.92248	5.881114284959999
metab_11280	metab_11280	0.15403	0.6721	0.998434	5.1502227972400005	5.093472247749999	5.08536	5.13754	5.06713	5.1252	5.1067115023300005	5.12607	5.095468125880001	5.06541	5.07965	5.139723739090001
metab_6375	metab_6375	0.190481	0.5867	0.998433	5.77757	5.71594	5.75759	5.751100696569999	5.72897	5.71858	5.7053033519000005	5.7157409132599994	5.77908	5.722375817740001	5.721261084219999	5.7548587308300005
metab_4739	metab_4739	0.0454797610729	0.9607	0.99843	3.9011384594300003	3.90977	3.86377	3.9705648267800004	3.3013904394200004	3.97976	3.8271436809199995	4.016575559800001	3.72532	3.6576343693099997	3.85225	3.81208
metab_2643	metab_2643	0.0727502504442	0.9191	0.998315	4.73944	4.7212458245399995	4.722	4.74388	4.81784	4.74837	4.44377	4.89483	4.78129	4.6809616515800005	4.74577	4.90205
metab_6395	metab_6395	0.38868994003300006	0.8561	0.99829	4.098961620930001	4.0042765418699995	4.107065335530001	4.18045	4.06255	4.104625857769999	4.043591724890001	3.9837713277999995	4.14588	4.07718	4.09102	4.17535
metab_7652	metab_7652	0.136042	0.9332	0.998269	3.32231	3.5334088403199995	3.48818	3.4098637422799998	3.5450291554900004	3.4981143353199995	3.3832024244300003	3.20739	3.48609	3.53281	3.60184	3.5503125595099996
metab_1766	metab_1766	0.163992	0.8417	0.998254	4.05622	4.00625	4.0148046201300005	3.9479726091100003	4.01224	4.01833	3.98006	4.1274378699000005	3.9596715312699997	4.04253	3.89117	4.01113
metab_3538	metab_3538	0.20664931105999998	0.6438	0.998253	6.37586	6.26568	6.264268749859999	6.311993241769999	6.27023	6.291363501779999	6.265909003459999	6.35571	6.26284	6.25894	6.29619	6.2737
metab_6376	metab_6376	0.217992	0.4493	0.998248	6.31366	6.267470363019999	6.29785	6.28276	6.25616	6.258628850469999	6.24331	6.25975	6.31345	6.252652330009999	6.259175615709999	6.28199
metab_7967	metab_7967	0.19988780860999997	0.5787	0.998231	7.427501145810001	7.31549	7.33668	7.338557100780001	7.30236	7.379501948069999	7.285336694380001	7.356453307839999	7.3644	7.31601	7.365309616880001	7.33381
metab_237	metab_237	0.26272564660000003	0.9202	0.998221	4.32056	4.556405342880001	4.53694	4.509180127900001	4.53055	4.52573	4.67252	4.19524	4.54135	4.5044	4.47931	4.54093
metab_8485	metab_8485	0.225464	0.9187	0.998218	4.19138	3.9051704586800002	3.86492	3.9468543395599998	3.7944267490300008	3.87206	3.89844	4.1245096211300005	3.8621402654800003	3.8802200047199995	3.8665071513599996	3.89922
metab_10777	metab_10777	0.08973445453739999	0.9798	0.998211	3.94008	5.28471	5.2951	5.155254125930001	5.0681526016300005	5.4355	3.8790502294800002	5.66274	4.76868	5.28436	5.359582146919999	5.171193325369999
Retinal	Retinal	0.418699	0.9647	0.998186	5.75103	5.407350280469999	5.60477	5.5818782022899995	5.2922	5.438367959380001	4.97308	6.308671414249999	5.11976	5.540566181109999	5.627791752109999	5.45062
metab_1472	metab_1472	0.532893	0.9536	0.998186	3.40163	3.4645524594599997	3.3425162565599997	3.18242	3.2122720778500002	3.23579	3.3375388535900004	3.55532	3.0200091441000003	3.41645	3.27517	3.20311
metab_11376	metab_11376	0.065695	0.9325	0.998174	3.3102022629900003	3.0974112871099995	3.4071804042299996	3.29258	3.26006	3.3466975488200004	3.3217	3.42705	3.2750146920099996	3.2871081944700005	3.2875371069800003	3.0831242533200003
metab_1793	metab_1793	0.16424621036599998	0.6637	0.998167	6.040703628230001	5.976560682890001	5.999783949430001	6.001934003910001	5.946399657640001	6.0391799420300005	5.926748109330001	6.06501	5.95523	5.9814	5.98218	6.0265
metab_7806	metab_7806	0.24006056529199998	0.8637	0.998101	4.79166	4.83843	4.75771	4.63616	4.7439	4.6708400894999995	4.63317	4.6802	4.77441	4.91168	4.7037	4.68161
metab_6072	metab_6072	0.254073	0.9173	0.99807	4.65222	4.52467	4.734121292059999	4.7615757926999995	4.62438	4.6842	4.97015	4.49529	4.6049716389999995	4.5725	4.66524	4.62476
3-Hydroxysandaracopimaric acid	3-Hydroxysandaracopimaric acid	0.314709	0.9119	0.998061	6.08798	6.2793040723699995	6.17506	6.2137786968699995	6.15206	6.21705	5.87325	6.63964	6.1604083123699995	6.14129	6.14109	6.09741
metab_9800	metab_9800	0.175642	0.7962	0.998054	4.69034	4.62799	4.6686486787699994	4.63008	4.5969864535000005	4.53501	4.49697	4.6539	4.61617	4.63088	4.66169	4.63632
metab_3506	metab_3506	0.19435	0.6419	0.998046	6.21525	6.121389203330001	6.14123	6.129483743940001	6.11593	6.13172	6.09524	6.20232	6.08667	6.08765	6.12821	6.18155
metab_12123	metab_12123	0.134049	0.7614	0.99804	5.20849	5.07829	5.10538	5.10704	5.011924351449999	5.10122	5.0583	5.1773190411000005	5.09813	5.055439954240001	5.04646	5.11512
N-Stearoyl Isoleucine	N-Stearoyl Isoleucine	0.515791	0.9690000000000001	0.99803	4.79291	4.49646	4.4735038644400005	4.77608	4.5132917396800005	4.354519699690001	4.430919834019999	5.59405	4.13698	4.53469	4.33721	4.31895
metab_3100	metab_3100	0.197702	0.5622	0.998019	5.05826	5.05385	5.02709	5.08084	5.00265	5.0595908641900005	4.99357	5.08374	5.0428	5.0169553247800005	5.06014	5.02247
metab_4963	metab_4963	0.257947	0.8170000000000001	0.998004	4.6338	4.50563	4.46372	4.48972	4.4612	4.49143	4.579947069059999	4.56615	4.4739935512199995	4.4542085371199995	4.501457458480001	4.41704
Stearoyl lysophosphatidylethanolamine	Stearoyl lysophosphatidylethanolamine	0.268037	0.7574	0.997982	7.12847	6.937975478089999	6.8887	6.87333	6.918815271919999	6.88939	6.9836018520700005	6.88049	6.86735	6.900545935339999	7.00918	6.90871
Dihydrocortisol	Dihydrocortisol	0.180672	0.9527	0.99798	4.67374	4.13378	4.49672	4.5894265904600005	4.33965	4.49799	4.309657974609999	5.06358	4.18653	4.2347585399300005	4.51708	4.3636
metab_3146	metab_3146	0.204254	0.5796	0.997965	5.912343141830001	5.88761	5.89772	5.93983	5.8448720859300005	5.90732	5.83746	5.92397	5.91013	5.89257	5.919246752239999	5.83434
metab_1885	metab_1885	0.175744	0.8349	0.99796	3.9740966847300006	3.83713	3.8884129952800004	3.8700839412300003	3.98467	3.96959	3.9167764464699997	3.9168918074400003	3.9071285587699998	3.9506310098900004	3.8117473059800004	3.9765221153900003
metab_9664	metab_9664	0.323546	0.785	0.997959	4.3875875209599995	4.34093	4.39341	4.403213999619999	4.43515	4.498833920969999	4.40134	4.36572	4.43023	4.421091646619999	4.322017065930001	4.467955684940001
12-Oxo-c-LTB3	12-Oxo-c-LTB3	0.21450799315299998	0.9756	0.997923	4.01977	5.64922	5.466724588740001	5.224536412119999	5.59869	5.815	4.2293403090099995	5.15083	5.57931	5.8699472446200005	5.4144	5.4634943512000005
Guanosine 3'-monophosphate	Guanosine 3'-monophosphate	0.308141	0.9632	0.997912	5.017567297869999	5.9788038190699995	5.81519	5.71936	6.16764	5.77499	6.186964558940001	4.92796	5.826893968049999	5.6765	5.890475846729999	5.89748
metab_9321	metab_9321	0.228436	0.9338	0.997903	7.79675	6.991914543060001	7.225850821339999	6.982749952050001	6.94573	6.97115	7.669875149560001	7.1527098359300005	6.79302	6.939110318660001	7.1345005068899985	7.13193
D-Ribulose 5-phosphate	D-Ribulose 5-phosphate	0.199621	0.9549	0.997898	4.51792	5.14493	5.32088	5.35282	5.66326	5.39101	5.020632602069999	5.008	5.1424	5.26674	5.63485	5.25418
metab_11275	metab_11275	0.217842	0.6605	0.997893	4.71518	4.74897	4.7500556745999996	4.74907	4.75544	4.7521785551199995	4.68367	4.65179	4.7702340666500005	4.76656	4.75475	4.78214
metab_4002	metab_4002	0.175389	0.9406	0.997876	5.0117935226300006	5.30531	5.23363	5.24569	5.0705817061400005	5.2157596686800005	4.498513612180001	5.522396446869999	5.1937289802099995	5.43342	5.187262817900001	5.17694
metab_5373	metab_5373	0.406492	0.9033	0.997869	4.68695	4.57538	4.69651	4.86729	4.63567	4.69528	4.61436	4.39149	4.89654	4.755830659719999	4.75713	4.68165
metab_12245	metab_12245	0.256584	0.8048	0.997863	6.2688375265100005	6.05117	6.0499100299099995	6.053022813230001	5.99884	6.0812	6.046420383180001	6.22125	6.02789	6.02944	6.0673670275600005	6.035679457890001
metab_13386	metab_13386	0.24371546101100003	0.8528	0.997856	4.67141	4.58507	4.68842	4.7539548186300005	4.62409	4.66969	4.88525	4.546048847840001	4.64409	4.6007750413199995	4.61095	4.64415
metab_8887	metab_8887	0.626894	0.9814	0.99785	4.35229	3.8712	3.2767016662599997	3.8968154334699996	3.27494	3.6513595729699997	3.41595	4.84406	3.2614121269300003	4.24541	3.24838	3.26171
metab_13419	metab_13419	0.212616	0.5072	0.997848	5.14721	5.09423	5.09883	5.12577	5.1099435583999995	5.09506	5.06057	5.10099	5.1414479684400005	5.0849984603300005	5.082458362250001	5.13613
metab_966	metab_966	0.09482343891560001	0.9814	0.997838	3.2224724127999997	4.8207	4.24884	3.5852	4.903264698359999	4.193651093480001	3.17471	3.4370047616300003	4.66004	4.84868	4.56201	4.2355342910800005
metab_8273	metab_8273	0.126293	0.9719	0.99782	3.32394	3.8896358248300005	3.71183	3.34125	4.15048	3.60285	3.26293	3.2251187198299998	4.298	3.8995220627599996	3.9531804315599994	3.33258
metab_13251	metab_13251	0.35096753362099997	0.9636	0.997815	3.8926906431800004	5.26018	5.33679	5.383758414500001	5.10595	5.2265030677599995	4.97671	4.87301	5.15345	5.1199176810300004	4.958901490990001	5.05762
metab_4711	metab_4711	0.5259796589119999	0.9832	0.997813	3.0557389564200004	5.296489632769999	5.55592	5.3188646330400005	5.370607908180001	5.5798272326300005	3.7038090106099997	4.77228	5.57132	5.2786	5.27357	5.51428
Fagomine	Fagomine	0.12487522747000002	0.8479	0.997807	5.41054	5.58846	5.51935	5.3452728590400005	5.544124730599999	5.43249	5.4303545371599995	5.268866689069999	5.513	5.66374	5.42225	5.465627200349999
metab_9242	metab_9242	0.36551033369099994	0.9221	0.997801	5.7175044901300005	5.4058	5.533488317380001	5.5661907911599995	5.198798287130001	5.3285917628699995	5.56168	5.840654567590001	5.20365	5.486879879959999	5.35557	5.22771
metab_9663	metab_9663	0.25978122869000003	0.7494	0.997794	4.53961	4.47763	4.561986662290001	4.502644393030001	4.51963	4.601310848080001	4.50543	4.49451	4.53732	4.58925	4.44207	4.5774306852999995
metab_2882	metab_2882	0.13776101092700002	0.8087	0.997778	5.59984	5.266133104630001	5.38043	5.3843329226100005	5.341439854719999	5.430397854419999	5.329227970930001	5.48196	5.3707	5.376690665240001	5.40612	5.36256
metab_12124	metab_12124	0.200412	0.9207	0.997777	5.83842	5.779070816769999	5.90269	5.82514	5.84361	5.89055	5.349730967659999	6.29068	5.79892	5.841	5.86557	5.85808
metab_2879	metab_2879	0.14554020703099999	0.8349	0.997777	5.40996	5.32651	5.36668	5.40279	5.46671	5.410051698639999	5.18501	5.4059	5.38681	5.30982	5.502429275290001	5.52249
metab_3149	metab_3149	0.14603	0.7154	0.997742	4.42969	4.3998995474900005	4.44677	4.48928	4.336150964140001	4.46652	4.3737	4.462429594700001	4.440447111369999	4.43469	4.42542	4.37093
metab_10462	metab_10462	0.22797878836599997	0.9008	0.997727	5.73272	6.1566	6.19013	6.3419247820599995	6.346235957159999	6.18345	6.00595	5.985562864380001	6.100994586640001	6.26399	6.2975370995599995	6.215219031549999
metab_9710	metab_9710	0.239247	0.9158	0.99769	3.5627295830300003	3.3662523228600003	3.3475134487700005	3.4225593305400004	3.4079066126499997	3.6684318533800004	3.44758	3.41705	3.36574	3.5706965629800003	3.34906	3.5824780728600003
metab_8349	metab_8349	0.24110752556099999	0.4507	0.997682	4.35065	4.31131	4.29234	4.318	4.29366	4.3206	4.29369	4.32591	4.32276	4.27518	4.33063	4.2734396212300005
metab_3682	metab_3682	0.0807571564042	0.9059	0.997667	4.2600684070599995	4.36365	4.2754434240300005	4.25713	4.4043	4.15848	4.094385605859999	4.40418	4.23352	4.20205	4.17603	4.55242
metab_10703	metab_10703	0.168748	0.7426	0.997617	6.0101221985699995	5.83505	5.88096	5.894248833530001	5.76855	5.856917912209999	5.9737927717999995	5.88673	5.79056	5.82069	5.83776	5.85156
metab_11471	metab_11471	0.145179	0.6989	0.997613	4.23996	4.17033	4.14275	4.19669	4.1700741806099995	4.21337	4.14953	4.15553	4.24735	4.231133239019999	4.15543	4.13695
metab_9172	metab_9172	0.29508068906199997	0.3863	0.99761	6.280457820830001	6.23073	6.29322	6.27879	6.25896	6.31242	6.24609	6.214855067459999	6.26127	6.29583	6.278788667610001	6.2693
metab_2370	metab_2370	0.233214	0.4585	0.997599	5.397498773680001	5.4289	5.36893	5.451765914839999	5.41855	5.4192	5.35727	5.43695	5.41684	5.42091	5.38624	5.39021
metab_3133	metab_3133	0.202662	0.5706	0.997597	5.0062	4.9995831418900005	4.98047	5.04048	4.93007	5.00534	4.95129	4.99511	5.00061	4.999412044800001	5.014027050869999	4.93092
metab_8915	metab_8915	0.0466745873205	0.9616	0.997566	3.0843396581599998	3.0886870055699998	3.19546	3.59453	3.65645	3.10216	3.10226	2.9855584022099997	3.14919	3.59873	3.7433630690499995	3.09297
metab_13396	metab_13396	0.14692	0.8370000000000001	0.99755	4.53611	4.50751	4.56964	4.45605	4.459626740819999	4.41166	4.28278	4.44176	4.51073	4.559094984740001	4.58409	4.4985
metab_9892	metab_9892	0.161315	0.9066	0.997545	4.1671	4.03056	4.16297	4.1103391368599995	3.84425	4.12594	3.9906	4.1863113503900005	4.145246478080001	3.8219699427800005	4.06638	4.175747910269999
metab_4421	metab_4421	0.228609	0.7643	0.997545	4.14067	4.12227	4.104111387280001	4.09809	3.97546	3.9984120114999997	4.00649	4.097697756930001	4.0431949322500005	4.09605	4.08583	4.05108
metab_11822	metab_11822	0.23772769066100002	0.6265	0.997544	6.21316	6.09139	6.08645	6.08348	6.04092	6.124352721749999	6.042124813890001	6.15787	6.11134	6.059616233069999	6.10763	6.07242
metab_13446	metab_13446	0.191488	0.8606	0.997521	3.6006247007099996	3.54876	3.7715	3.64912	3.66148	3.54761	3.5755953321699994	3.5750900876599996	3.80732	3.58043	3.60109	3.5844530568599997
N-ethyl-n-methylcathinone	N-ethyl-n-methylcathinone	0.245314	0.6789	0.997517	5.3503950943000005	5.204139184880001	5.22038	5.22593	5.1778987681099995	5.2333	5.17056	5.29617	5.1909	5.23286	5.24894	5.19364
metab_3903	metab_3903	0.317009	0.3027	0.997515	6.05322	6.05533	6.00693	6.056876217569999	6.0021833317299995	6.04996	5.9829107619199995	6.05515	6.01354	6.03888	6.02464	6.014762796369999
Isocytosine	Isocytosine	0.109338	0.9497	0.997491	4.83744	5.3086	5.26913	5.08119	5.27076	5.31748	4.27936	5.44261	5.340785630909999	5.351001654080001	5.33912	5.2559
metab_10084	metab_10084	0.269844	0.3862	0.997484	6.00053	5.928575265399999	5.9630265291199995	5.946303947540001	5.93306	5.9946365556300005	5.89988	5.931829126719999	5.96095	5.957528519019999	5.96208	5.964849994290001
metab_2983	metab_2983	0.24474160689599997	0.4628	0.997466	5.1850477800300006	5.11859	5.144579004430001	5.13729	5.09701	5.10021	5.06556	5.13992	5.107445548369999	5.11874	5.13555	5.13475
metab_13069	metab_13069	0.5290317907150001	0.8569	0.997462	5.60027	5.7509	5.4276286445599995	5.37082	5.45484	5.49988	5.39245	5.71103	5.51159	5.588584878350001	5.44706	5.36774
metab_9925	metab_9925	0.222483	0.531	0.997442	5.11622	5.05708	5.106249583019999	5.118779463359999	5.01743	5.08168	5.04377	5.10456	5.10356	5.0621416213099995	5.03179	5.07235
metab_1456	metab_1456	0.605785	0.9685	0.997426	3.28632	3.92491	3.9152092271900005	3.9963737010400004	4.12337	4.063658595390001	3.94261	2.7916351732200004	4.0629797625699995	4.22421	4.02397	4.20288
L-Proline	L-Proline	0.367888	0.8919	0.99742	6.975219861589999	7.401837073639999	7.42081	7.42781	7.5457864080100014	7.40609	7.1822317588899995	6.88842	7.516102654380001	7.494711333210001	7.49613	7.48929
metab_9634	metab_9634	0.283461	0.596	0.997405	5.425587129509999	5.33872	5.42705	5.36856	5.361527060919999	5.45044	5.32589	5.34267	5.426447895469999	5.4080635275199995	5.36105	5.42387
metab_12052	metab_12052	0.218736	0.5115	0.997402	4.67191	4.609737014569999	4.62353	4.63647	4.59329	4.580911920299999	4.571430610269999	4.58863	4.6077836990400005	4.6513330240199995	4.62749	4.59683
metab_10136	metab_10136	0.0975646603253	0.8821	0.997372	4.184105306969999	4.20723	4.2183	3.87402	4.29151	4.34208	4.2578404150499995	4.1135015703099995	4.29471	4.05286	4.12551	4.20259
metab_2303	metab_2303	0.20194849056699998	0.6297	0.997349	5.305805734780001	5.24184	5.23292	5.35234	5.24585	5.31452	5.25892	5.31183	5.2757820206099995	5.250262154840001	5.32363	5.18917
metab_4487	metab_4487	0.205264	0.5971	0.99734	5.29785	5.23332	5.2694061980599995	5.26174	5.20472	5.31368	5.177042974230001	5.32797	5.2180783904000005	5.24951	5.24425	5.27668
metab_8010	metab_8010	0.226826	0.7816	0.997287	4.9478	4.757340098369999	4.7191	4.79743	4.7194197533099995	4.811719168590001	4.7326	4.91903	4.76498	4.717647296619999	4.7983	4.74133
metab_8189	metab_8189	0.08601292228669999	0.9705	0.997279	3.22284	4.10762	3.24647	3.3883719152599996	4.10395	3.9812322792500003	3.1618376535799997	3.35712	4.11853	4.3987918842900005	3.48819	3.46583
metab_11893	metab_11893	0.27111746906399997	0.8004	0.997277	4.07044	4.00092	3.9928	4.040506807380001	4.0848	4.04178	3.9659918703800003	3.9068193038800003	4.04004	4.0731	4.01129	4.17151
metab_4265	metab_4265	0.18127955887000002	0.8809	0.997248	4.50815	4.35305	4.32477	4.45665	4.19448	4.32383	4.28647	4.42681	4.20317	4.28061	4.23477	4.653247489080001
metab_9704	metab_9704	0.20417	0.6209	0.997231	4.68515	4.6523	4.7181	4.6480042802499995	4.6844958307099995	4.77851	4.64588	4.69176	4.63646	4.7289	4.662771945969999	4.72283
metab_6041	metab_6041	0.261772	0.868	0.997223	5.009184600219999	4.9559	5.06692	5.14602	4.97225	5.10454	5.41759	4.8416806355699995	4.986961003859999	4.93477	4.99597	4.98861
Tyramine	Tyramine	0.325744	0.9011	0.997178	4.22688	4.64414	4.67394	4.666442999630001	4.74226	4.68255	4.54412	4.26849	4.68894	4.7279285590099995	4.65942	4.66797
Pe(18:0/0:0)	Pe(18:0/0:0)	0.305778	0.5691	0.997137	8.13757	8.05096	8.03033	7.962960375660001	8.04496	7.97275	8.101717926060001	7.92021	7.97375	7.9447115217299995	8.08355	8.03429
metab_8866	metab_8866	0.474646	0.7632	0.997123	5.98858	6.016894080119999	5.9093356118300004	5.861873890599999	5.86194	5.81827	5.887765867030001	6.09273	5.85677	5.78283	5.917833109659999	5.81699
Prostaglandin A3	Prostaglandin A3	0.17839362110999998	0.9265	0.997119	4.68253	5.534897040650001	5.259748703580001	5.18815	5.3028	5.27631	4.635044258440001	5.41687	5.24947	5.39844	5.207242262009999	5.24419
metab_11067	metab_11067	0.10371713447799999	0.9041	0.997085	5.04518	5.68208	5.575586159229999	5.57686	5.5344	5.51996	5.00204	5.59428	5.54247	5.59538	5.53376	5.5684212646099995
metab_10290	metab_10290	0.21664712664299998	0.5806	0.997065	5.08313	5.12566	5.1233372264499994	5.08304	5.10771	5.137542669019999	5.00017	5.0438904214899996	5.14388	5.12207	5.135858590930001	5.126108701030001
metab_1693	metab_1693	0.263024	0.7651	0.997052	4.437417254980001	4.46469	4.367646757219999	4.365104812769999	4.34956	4.47369	4.25382	4.49294	4.38252	4.42336	4.45396	4.37666
metab_13395	metab_13395	0.20784844613899997	0.7751	0.997044	3.3951	3.2950946560000003	3.4733501296199996	3.4066242429000004	3.35482	3.3757375150300004	3.3757114627900004	3.27285	3.36447	3.45499	3.40775	3.36431
metab_11378	metab_11378	0.172103	0.8827	0.997042	4.3433891966900005	4.02312	4.099	4.04466	3.8086093652399997	4.023952986269999	4.12056	4.12797	3.93957	3.95401	4.08286	4.04718
metab_5326	metab_5326	0.10302983466499999	0.8814	0.997041	4.62601	4.37825	4.34221	4.51925	4.09845	4.39197	4.3343689219199995	4.54489	4.36204	4.27689	4.30772	4.4533
metab_8395	metab_8395	0.195047	0.8009	0.99701	4.01419	4.00643	4.05975	4.06181	4.04026	3.89983	3.9659561397800003	3.8257991978400003	4.06528	4.0527	4.04453	4.05739
metab_7622	metab_7622	0.400557	0.9255	0.997001	4.54499	5.08903	5.18471	4.900550962930001	5.12209	5.16486	4.92354	4.44612	5.20382	5.13305	5.0624289753500005	5.14947
metab_5020	metab_5020	0.241259	0.9595	0.99698	2.96813	3.3056771751999996	2.7869115517500003	2.88199	2.93947	2.9964	2.72636	2.8136600297400003	3.00178	3.7045705852800004	2.7918	2.7879779232999997
Diglykokoll	Diglykokoll	0.35766	0.8778	0.99696	5.901474037740001	6.28446	6.278085526980001	6.302136710269999	6.43553	6.301984331440001	6.07773	5.86314	6.353803511900001	6.33204	6.35636	6.41186
(S)-Oleuropeic acid	(S)-Oleuropeic acid	0.28932485988699996	0.3198	0.996954	5.25072	5.25398	5.23059	5.2695	5.249147692669999	5.25654	5.17591	5.2608676804300005	5.26517	5.24398	5.21466	5.25547
Maleimide	Maleimide	0.41342	0.8779	0.996946	6.13721	6.579595380569999	6.59634	6.63537	6.75958	6.583950206209999	6.48447	6.088780529909999	6.6764154077499995	6.60159	6.6159863670000005	6.70432
metab_9750	metab_9750	0.21119650024099998	0.6085	0.996923	4.90148	4.8046	4.86295	4.95203	4.83541	4.89606	4.84484	4.90567	4.82562	4.797005026680001	4.93621	4.8477013721099995
metab_8792	metab_8792	0.0585878339901	0.9692	0.996893	3.7796936484300003	5.52401	5.26095	5.2181	5.39071	5.720931974530001	3.71867	5.7139687426400005	5.35678	5.49899	5.33278	5.1765
metab_2483	metab_2483	0.21317175837900001	0.6141	0.996879	4.45619	4.46749	4.48277	4.4711	4.451928962109999	4.58947	4.37841	4.4776	4.46862	4.5039	4.508928050580001	4.49155
Val-Tyr-Arg	Val-Tyr-Arg	0.33341	0.4768	0.996873	5.82503	5.81446	5.7365	5.73888	5.6885	5.73727	5.699747904580001	5.74978	5.70266	5.77315	5.750157967380001	5.7556
metab_1670	metab_1670	0.380507	0.8463	0.996873	3.9467483217800003	3.9266507734099996	3.86919	3.8362	3.7736135923800003	3.67074	3.7046563058800004	3.9812447883899997	3.7951325417699997	3.9390520632999997	3.77264	3.75718
metab_6051	metab_6051	0.310372	0.8513	0.99686	5.048529960430001	4.99697	5.12577	5.20095	5.0430037271499994	5.16351	5.440360471209999	4.895634030280001	5.04007	4.992059778540001	5.03549	5.07938
metab_10533	metab_10533	0.18569747938099998	0.7386	0.996857	5.536392629380001	5.39032	5.45	5.29109	5.3542	5.42596	5.528703739809999	5.302159509709999	5.38028	5.32336	5.4383548825400005	5.37606
metab_6363	metab_6363	0.352271	0.2395	0.996842	6.0382	5.996859140090001	6.0341	6.0302	6.0043	5.995501957899999	5.97432	5.9865	6.05476	5.97886	5.977896031649999	6.01332
metab_2192	metab_2192	0.255147	0.4922	0.996824	5.34011	5.37041	5.32425	5.34346	5.34103	5.39387	5.23265	5.359048671530001	5.35744	5.36701	5.31455	5.37762
Annoglacin A	Annoglacin A	0.265653	0.5559	0.996819	5.90814	5.9089	6.01507	5.99605	5.989003116009999	6.01991	5.87658	5.969089139319999	6.0318826543699995	5.93397	5.99554	5.91655
metab_13332	metab_13332	0.243755	0.7854	0.996809	6.04011	5.843220272230001	5.94419	6.050971468019999	5.83965	6.0054692343800005	6.2164768426100006	5.888596294299999	5.88652	5.87753	5.833112276950001	5.905446027949999
metab_4110	metab_4110	0.206855	0.9381	0.996799	5.002790709519999	5.70736	5.76102	5.729817934650001	5.600167601080001	5.9445	4.65907	5.79285	5.71384	5.81738	5.78282	5.868859083559999
L-Serine	L-Serine	0.409254	0.8596	0.996763	5.552030103430001	5.8751264794099995	5.9294194854199995	5.9490395535300005	5.99361	5.921655911679999	5.72144	5.484816733630001	5.97675	5.931597865390001	5.96195	6.02745
metab_10160	metab_10160	0.22777449360500002	0.866	0.996757	4.33027	4.15964	4.26611	4.39688	4.25254	4.49539	4.08095	4.442475526030001	4.19324	4.29455	4.3441807595599995	4.46527
metab_9469	metab_9469	0.125754	0.8878	0.996743	3.7855996005000003	4.175775907659999	4.10452	3.9552582319300003	3.8927421879300006	4.04029	3.67354	4.0495	4.08254	4.142019825859999	3.9526	3.9764873906699996
Pc(p-18:0/0:0)	Pc(p-18:0/0:0)	0.189943	0.7808	0.996743	6.559740099450001	6.705937870820001	6.83448	6.99725	6.7984341294599995	6.63262	6.918274639810001	6.7016	6.63342	6.7485179425099995	6.75112	6.6441359895700005
metab_79	metab_79	0.242795	0.5603	0.996737	5.54948	5.497015251950001	5.45889	5.593035502490001	5.47839	5.52663	5.521564957690001	5.58584	5.51771	5.46882	5.45445	5.4485570361699995
Quinone A	Quinone A	0.08891273869699999	0.966	0.996733	3.6156	4.76833	4.43209	4.0005	4.70646	4.187306048969999	3.55458	3.5167558060500004	4.7531	5.07354	4.62727	4.101003072709999
metab_10271	metab_10271	0.342367	0.3396	0.996731	7.06604	7.019722063260001	7.023478717000001	7.021004307939999	7.01884	7.06516	6.93208	6.972929389500001	7.064487617260001	7.036854799410001	7.047955794069999	7.023605925710001
metab_11127	metab_11127	0.21017012889699999	0.8296	0.99673	4.96448	5.19131	5.19823	5.373879399319999	5.18172	5.276777628740001	4.95847	5.28167	5.17187	5.31974	5.1247036357599995	5.22834
metab_3199	metab_3199	0.300166	0.3298	0.996729	5.225	5.16881	5.1992419521399995	5.21093	5.15237	5.22529	5.14291	5.2223	5.1895	5.176504357880001	5.188117221080001	5.16009
Tasquinimod	Tasquinimod	0.310076	0.5222	0.996714	5.86311	5.753408032509999	5.773553933860001	5.7925	5.72819	5.7827422339100005	5.7453	5.866987673550001	5.740151623609999	5.751827153840001	5.75617	5.72024
metab_3301	metab_3301	0.30104338578699996	0.4892	0.996711	6.4096899914900005	6.35597	6.37776	6.38554	6.36283	6.40923	6.259609891699999	6.30569	6.42284	6.401201524909999	6.38914	6.40134
metab_4208	metab_4208	0.16926890016399998	0.8208	0.996703	4.13761	3.89807	3.9388456969699996	4.035593947230001	3.87733	3.7691737591800005	3.8592261871800004	3.9483537690199997	3.9037	4.00885	3.9364289652699993	3.92139
metab_3048	metab_3048	0.189739	0.7070000000000001	0.996635	4.21709	4.2195183399000005	4.03733	4.24336	4.15732	4.0892	4.14269	4.16811	4.18486	4.14704	4.08535	4.15154
Cyclopamine	Cyclopamine	0.43611521819700005	0.1205	0.996624	6.831276860580001	6.80267	6.81472	6.81735	6.7809	6.832646454400001	6.74957	6.83168	6.78353	6.785554729229999	6.80054	6.79173
metab_6410	metab_6410	0.282915	0.4441	0.996612	5.35654	5.28655	5.32375	5.32073	5.26797	5.323266958830001	5.20863	5.27233	5.31944	5.316814616469999	5.32259	5.3290441812300005
metab_6856	metab_6856	0.274561	0.8682	0.996583	4.71002	4.4494	4.67737	4.71819	4.771761671919999	4.7687192523199995	4.501590090430001	4.51322	4.66721	4.52409	4.99275	4.80019
GPCho(18:4/16:1)	GPCho(18:4/16:1)	0.222854	0.6991	0.996543	6.987961244019999	6.82787	6.9713	6.990007145689999	6.8604358330199995	7.01375	7.076207384260001	6.97239	6.708885770959999	6.88154	6.95877	6.9124261996600005
metab_11198	metab_11198	0.235589	0.6107	0.996535	4.414791054659999	4.329399877059999	4.32009	4.3033646351599995	4.27368	4.33033	4.379854845450001	4.3112	4.31915	4.24656	4.3491860419999995	4.27933
metab_3973	metab_3973	0.184879	0.6970000000000001	0.996522	4.60851	4.52091	4.65751	4.6529	4.57114	4.58997	4.49536	4.575115461469999	4.67596	4.62101	4.65687	4.4815013309800005
metab_13412	metab_13412	0.43786846471100005	0.04334	0.996496	5.44228	5.41686	5.42633	5.423712524349999	5.41413	5.407904676549999	5.38666	5.3924085891699995	5.43273	5.39524	5.40162	5.40747
metab_12184	metab_12184	0.6102783173340001	0.9595	0.996494	3.7705124753900003	5.05833	5.158960083819999	4.89462	5.121247113480001	5.08809	4.79521	3.6716586278699994	5.18666	5.04373	5.07011	5.22282
metab_2337	metab_2337	0.285423	0.4687	0.996472	5.36016	5.31238	5.45785	5.434177571089999	5.41282	5.33854	5.39106	5.35311	5.38878	5.36092	5.368147209719999	5.3418
metab_1672	metab_1672	0.112207	0.9269	0.99647	4.90295	5.789299077180001	5.34214	5.265359623959999	5.3645981991500005	5.62699	4.855156432809999	4.94261	5.62441	5.710964756599999	5.627372038350001	5.419473516819999
metab_956	metab_956	0.27963113001699996	0.4918	0.996466	5.41253	5.36002	5.34998	5.39719	5.328452299319999	5.41203	5.296917700330001	5.435925911950001	5.34557	5.30461	5.40262	5.3610784343599995
metab_233	metab_233	0.26609	0.8593	0.996432	5.0246	4.96142	5.03203	5.16064	4.96905	5.11979	5.45976	4.85279	5.02397	4.88157	4.97195	4.97264
metab_8793	metab_8793	0.111214	0.9269	0.996422	5.62959	6.6053	6.57779	6.42391	6.505422730499999	6.82398	5.56855	6.694711702949999	6.43322	6.75467	6.59718	6.37943
metab_3153	metab_3153	0.292659	0.5226	0.996417	4.51515	4.47215	4.46184	4.491292102719999	4.383586806219999	4.471342697830001	4.42627	4.51293	4.426222108369999	4.4347963859199995	4.48593	4.41187
metab_8899	metab_8899	0.130012	0.8502	0.996403	4.4786747913400005	4.46803	4.49294	4.557487314019999	4.27912	4.41097	4.3878	4.57584	4.162517164850001	4.57788	4.29691	4.59014
S-Lactoylglutathione	S-Lactoylglutathione	0.24472319025800002	0.9697	0.996385	3.0555966249199997	4.89225	4.631444818399999	4.3284840862000005	4.73452	4.916285021459999	2.99462	4.10487	5.08408	5.06006	4.63104	4.58344
metab_11589	metab_11589	0.276937	0.6586	0.996365	4.13585	4.09092	4.14483	4.130602656680001	4.0627	4.1989581521699995	4.0835341005900005	4.01873	4.07602	4.1406415572199995	4.16111	4.1947495012800005
metab_3888	metab_3888	0.347702	0.6023	0.996336	4.61894	4.6668289216100005	4.61731	4.63654	4.62528	4.67258	4.60052	4.755442640169999	4.61015	4.6177	4.62307	4.52814
Salinomycin	Salinomycin	0.180247	0.9531	0.996324	4.0171971832199995	5.03154	5.10285	5.04466	4.8911	5.29289	3.95617	5.45629	4.67509	5.45633	5.08432	4.6442
metab_3230	metab_3230	0.30295	0.6262	0.996319	4.6830726577499995	4.59217	4.5705	4.62146	4.6141573311199995	4.62481	4.53346	4.67968	4.514124321830001	4.64441	4.659860735990001	4.57702
metab_13445	metab_13445	0.33976325089500004	0.2227	0.996311	4.89994	4.87437	4.89139	4.89861	4.8567324013999995	4.860855631280001	4.85551	4.86449	4.916138362380001	4.84819	4.836764291780001	4.85333
metab_9979	metab_9979	0.230996	0.5621	0.996301	4.33812	4.34762	4.325839405330001	4.22024	4.33099	4.38845	4.3523623226199994	4.24209	4.30146	4.32647	4.3097	4.3205
Oxandrolone	Oxandrolone	0.20093497594700002	0.8711	0.996296	4.7969739983399995	5.237670722780001	5.269534374019999	5.21107	5.0889032384199995	5.17101	4.72836	5.392009739520001	5.11864	5.2347	5.158655592330001	5.02715
metab_7621	metab_7621	0.23976563725900002	0.5770000000000001	0.996271	4.6753297930599995	4.49036	4.58382	4.5506968724900005	4.4790064552699995	4.57542	4.539969136619999	4.51538	4.57121	4.53903	4.545914187169999	4.53898
metab_9577	metab_9577	0.344666	0.5754	0.996253	5.577368480780001	5.60536	5.577713602819999	5.6565231887300005	5.62872	5.57555	5.58625	5.60746	5.46737	5.6173	5.698130267459999	5.521432321360001
Val-Gly-Val-Ala-Pro-Gly	Val-Gly-Val-Ala-Pro-Gly	0.216687	0.9787	0.996238	5.35223	3.2533614948299996	3.6437763715599996	4.84776	3.5565632856800002	3.26684	5.76926	3.1502029171900006	3.3988800732700004	3.2570943651200004	4.26731	3.9888104134900004
metab_8186	metab_8186	0.262793	0.9778	0.996234	2.43279	4.76357	4.61131	4.0657	4.90565	4.70938	2.3719902633200003	4.00777	4.94558	4.82577	4.5480658724800005	4.695
metab_9391	metab_9391	0.8625133233660001	0.9468	0.996211	4.72541	3.7772	4.68453	4.58883	4.41303	4.73184	4.12642	3.6739976846399998	4.85796	4.71918	4.56686	4.87559
metab_11224	metab_11224	0.281324	0.4854	0.99618	5.34625	5.1873760121800006	5.223325372880001	5.260743590580001	5.19327	5.197991171469999	5.2457853536300005	5.24045	5.20811	5.17768	5.22032	5.19925
metab_7968	metab_7968	0.333359	0.3606	0.996175	5.82252	5.70417	5.738066959809999	5.75424	5.70125	5.7866393913900005	5.6831113130299995	5.7317	5.75243	5.696784200930001	5.76797	5.73982
metab_3785	metab_3785	0.63415	0.9502	0.996173	3.38433	2.68138	3.2284885398000003	3.51046	3.06344	2.94633	2.7641552787599997	2.70889	3.1964324132499997	3.1872	3.24906	3.63689
metab_2683	metab_2683	0.16974	0.9288	0.996169	4.320066596619999	5.12346	4.3649	4.34313	5.07763	4.9673	4.27228	4.35973	4.83453	5.037843661319999	4.84568	4.73514
metab_12181	metab_12181	0.362321	0.73	0.996146	4.16878	4.23497	4.217124559469999	4.04149	4.20849	4.04371	4.03367	4.1791156455000005	4.14745	4.25518	4.10472	4.09303
1-Stearoylglycerophosphoserine	1-Stearoylglycerophosphoserine	0.438532	0.7548	0.996126	5.82258	5.91642	6.02765	5.92286	5.94281	5.9871635884300005	5.77264	5.74649	6.09272	5.8699550597000005	5.880556331009999	6.12078
metab_8853	metab_8853	0.16250511750399999	0.9434	0.996123	3.6542848360400004	4.615157409119999	4.50699	4.58705	4.50042	4.44626	3.5932617522800006	4.4021	4.42611	4.77544	4.857399383730001	4.151417567669999
metab_11361	metab_11361	0.22705697276999998	0.622	0.996117	3.8680078444999997	3.8796945340599995	3.80846	3.82172	3.90469	3.8956	3.7754834067400003	3.79414	3.86776	3.8685	3.9478	3.83303
metab_3037	metab_3037	0.35546398356799996	0.9486	0.996117	5.07459	4.31105	4.7524750533699995	4.28462	3.73468	4.111126276359999	4.98166	4.68393	4.05831	3.7969795945300002	4.49316	4.15001
metab_2814	metab_2814	0.21496748458299997	0.7074	0.996103	5.697001154750001	5.62197	5.58872	5.65047	5.66806	5.64961	5.36051	5.72065	5.64685	5.67709	5.633489669380001	5.7061823573099995
metab_5166	metab_5166	0.379667	0.9434	0.996092	3.7263699178800005	4.916565395209999	4.83128	4.59882	4.7684955239399995	4.79688	4.963219570430001	3.76602	4.71343	4.67465	4.684725245859999	4.72784
metab_12206	metab_12206	0.508046	0.9159	0.996085	3.69229	3.667	3.87183	3.97088	3.97115	3.81256	3.77076	3.19872	3.95374	3.9826229490499996	3.98868	4.00077
metab_9672	metab_9672	0.20467360823199998	0.7281	0.996059	4.28144	4.32217	4.33144	4.32024	4.29715	4.33045	4.19131	4.31093	4.306484824019999	4.45588	4.1548163993800005	4.364728839700001
metab_2253	metab_2253	0.0783175001959	0.9478	0.996034	3.4261422204299996	4.43352	4.49255	4.36016	4.44551	4.555278465480001	3.37837	4.57426	4.33904	4.530933920530001	4.49612	4.29248
metab_12419	metab_12419	0.202422	0.8113	0.996005	5.56595	5.18185	5.2353430234500005	5.41609	5.11303	5.02216	5.210359918480001	5.247086255869999	5.16354	5.1818544521300005	5.34923	5.255
metab_11116	metab_11116	0.27854011780099996	0.5325	0.995982	4.7864903196699995	4.7006424113300005	4.77362	4.72905	4.659393795380001	4.72216	4.7788167372300006	4.64113	4.74094	4.67039	4.696564582130001	4.73433
metab_2560	metab_2560	0.239973	0.7344	0.99598	5.622306792690001	5.42486	5.3808	5.4195184656699995	5.45779	5.5301970032000005	5.20697	5.56869	5.47159	5.463736847540001	5.518204225569999	5.47469
metab_9849	metab_9849	0.323856	0.6126	0.995961	4.21511	4.10144	4.22015	4.2503708292699995	4.22385	4.24515	4.12968	4.2205	4.2477253266199995	4.2334210486199995	4.09688	4.2216417139099995
metab_4293	metab_4293	0.404242	0.6943	0.995941	4.25522	4.2494	4.17184	4.206456080930001	4.09737	4.150121404019999	4.12106	4.28022	4.16239	4.16243	4.24766	4.055181810880001
metab_6268	metab_6268	0.180477	0.7398	0.995926	4.555473853640001	4.270098410209999	4.40045	4.38019	4.43326	4.46854	4.26155	4.50625	4.37329	4.39658	4.44635	4.41884
metab_2333	metab_2333	0.37116745094000003	0.2873	0.995894	6.06382	6.026353701080001	6.14001	6.12698	6.12265	6.04629	6.06735	6.05845	6.0882	6.06329	6.07913	6.023954939839999
metab_7631	metab_7631	0.9195852206119999	0.9743	0.995857	2.66681	4.57294	4.67329	5.39933	5.28188	4.92289	4.20537	2.56817	5.380401116819999	4.927185372119999	5.27613	5.04214
metab_6387	metab_6387	0.223116	0.6768	0.995851	4.45134	4.3306845023100005	4.377385748869999	4.2974065563499995	4.369418516790001	4.20461	4.3670563522400005	4.28701	4.397757482659999	4.3556544415400005	4.22235	4.28978
metab_2505	metab_2505	0.333384	0.831	0.995838	7.42299	7.002634443210001	6.889041239489999	6.8251	6.857475373380001	6.8080029049599995	7.3359595315499995	6.775159674889999	6.85951	7.029041600139999	6.870421664349999	6.764319444780001
metab_11271	metab_11271	0.38416	0.1625	0.995831	4.84932	4.77753	4.78371	4.79303	4.76961	4.80777	4.7806	4.7787968763999995	4.801043269030001	4.771523372780001	4.7519364072000005	4.775366096630001
metab_2331	metab_2331	0.178616	0.7519	0.995819	4.26687	4.34318	4.26677	4.246978993469999	4.3893	4.3176241089300005	4.379744025430001	4.20368	4.49209	4.160293811080001	4.266969196730001	4.219
metab_4510	metab_4510	0.258164	0.6524	0.995812	4.38369	4.315183258969999	4.19455	4.2501	4.3128893027599995	4.33059	4.2402	4.3748	4.24151	4.31453	4.1989541174800005	4.3118713909699995
metab_12244	metab_12244	0.316656	0.7221	0.995811	5.72119	5.44024	5.44753	5.47974	5.36718	5.491532622669999	5.401621951769999	5.67362	5.403	5.4381	5.45704	5.43168
Dethiobiotin	Dethiobiotin	0.328646	0.914	0.995803	5.06969	4.8117347626599996	4.9753	5.1564295183099995	5.06826	4.94412	5.82771	4.49956	4.90281	4.852956981959999	4.8343660465400005	4.98295
metab_13422	metab_13422	0.451155	0.08721	0.995796	5.50149	5.45522	5.4930844937400005	5.4696967374000005	5.44278	5.46295	5.43113	5.423617295040001	5.47996	5.44223	5.45143	5.45677
metab_6164	metab_6164	0.295282	0.5201	0.995794	5.9688638568400005	5.9312	5.9268489744599995	6.021	5.89616	5.92239	5.95855	6.02862	5.93891	5.88268	5.788105078409999	5.91961
metab_9524	metab_9524	0.22193810819499998	0.6576	0.995792	4.998061004969999	4.954942750330001	4.98799	4.95635	4.983783856740001	5.05721	4.807436173769999	4.92407	5.06921	5.02585	5.06477	4.92496
metab_8528	metab_8528	0.197682	0.7739	0.995772	4.53182	4.53385	4.586265897980001	4.43784	4.45896	4.41636	4.3818068954000005	4.31106	4.40753	4.49501	4.5479	4.708668593540001
metab_7569	metab_7569	0.138127	0.91	0.99575	3.5105789496699993	3.07628	3.4704163040199996	3.41047	3.41176	2.88348	3.1761845603099994	3.40084	3.0454	3.35064	3.3092140307499998	3.39827
metab_617	metab_617	0.379662	0.5756	0.995724	5.20372	5.05717	5.16857	5.20714	5.10524	5.12528	5.12477	5.02262	5.11686	5.163204584830001	5.08904	5.223129715290001
metab_1501	metab_1501	0.232073	0.6779999999999999	0.995696	4.16266	4.17337	4.18527	4.21118	4.12309	4.23801	4.12256	4.33303	4.18386	4.054077755330001	4.178354645280001	4.11342
metab_10104	metab_10104	0.38036559685800003	0.8392	0.995672	3.70828	3.82694	3.9714567316000005	3.93134	4.05284	4.07554	3.76879	3.6973	3.98001	4.046868068259999	3.96661	4.0051
2-ISOPRENYL-3-HYDROXY-5-METHYL-a-PYRONE	2-ISOPRENYL-3-HYDROXY-5-METHYL-a-PYRONE	0.254574	0.6367	0.995666	5.240367545440001	5.38893	5.38314	5.32504	5.24229	5.263025971819999	5.21184	5.19047	5.21094	5.436456622430001	5.33714	5.3150333645300005
metab_10383	metab_10383	0.272558	0.6471	0.995622	5.92823	6.245689005240001	6.1979119123399995	6.162811124990001	6.198791537949999	6.270339197509999	6.029494124419999	6.084521881819999	6.174905605069999	6.20471	6.16924	6.178314621919999
metab_7696	metab_7696	0.417038	0.1051	0.995612	4.34945	4.32866	4.32245	4.34644	4.32951	4.30497	4.296560003500001	4.32333	4.274301250440001	4.3179124491900005	4.31735	4.33399
metab_3490	metab_3490	0.28297	0.6468	0.995591	5.650612268200001	5.351733717799999	5.45283	5.47396	5.34507	5.38961	5.422578508509999	5.49753	5.37237	5.39135	5.45998	5.37588
metab_9523	metab_9523	0.283145	0.9034	0.995588	5.639005443209999	4.82956	5.135805507890001	4.87293	4.67523	4.76539	5.41676	4.95295	4.65958	4.86822	5.04104	4.84583
3-Hexaprenyl-4-hydroxybenzoic acid	3-Hexaprenyl-4-hydroxybenzoic acid	0.132746	0.9523	0.995556	4.12854	5.89414	5.544019516640001	5.58305	5.615831633230001	5.63755	4.06751	6.02508	5.53555	5.69841	5.473024763220001	5.4643713722200005
metab_7172	metab_7172	0.35535416035499995	0.9398	0.99552	3.73018	4.9770799093099996	4.87754	4.64553	5.09221	4.79908	4.2411370892599995	3.9823025940199996	4.9173	4.92223	4.90954	5.02393
metab_3124	metab_3124	0.290964	0.4901	0.995505	4.4610820233399995	4.47225	4.453689826040001	4.50226	4.34918	4.45779	4.34839	4.484622073590001	4.4595608685100006	4.4358	4.4451015601499995	4.39768
metab_4205	metab_4205	0.213257	0.6588	0.995468	4.03071	4.02008	3.9772291785800005	4.01349	3.83374	3.95546	3.93104	3.9666	3.8486146429800003	3.98071	3.9509439676399998	4.044117798209999
metab_7537	metab_7537	0.21088992460499997	0.695	0.995459	4.75992	4.5513337840300006	4.54646	4.66906	4.5286	4.69185	4.62559	4.73688	4.59809	4.58882	4.4821	4.59153
metab_9269	metab_9269	0.20667	0.8826	0.995416	5.87093	4.98389	5.19083	5.11627	5.10955	5.14713	5.60222	5.34456	4.92955	5.14557	5.04608	5.2032666585600005
metab_6260	metab_6260	0.21988017583500002	0.6635	0.995416	4.66588	4.48262	4.6341192734500005	4.55836	4.4943801925199995	4.64812	4.42157	4.63045	4.52623	4.602403602840001	4.595047944069999	4.5862991519300005
metab_10437	metab_10437	0.479746	0.9107	0.995399	3.95357	4.34685	4.43004	4.25653	4.4728	4.62425	4.08153	3.8537563401199995	4.24983	4.35711	4.54669	4.87543
metab_1977	metab_1977	0.236158	0.5825	0.995357	4.13898	4.064835103380001	4.04942	4.15744	4.077009831630001	4.0635755290599995	4.13646	4.10387	4.05819	3.9483346054300004	4.08526	4.10754
metab_8192	metab_8192	0.5225163490510001	0.8761	0.995331	3.1166	3.3288535944300004	3.46376	3.5409109791000004	3.56044	3.5504183138800003	3.3684612732300003	3.14392	3.4858983058999997	3.3852897639200004	3.45536	3.62898
metab_4615	metab_4615	0.169428	0.8107	0.995288	3.7564265322800003	3.7196041494800003	3.7814399541400006	3.8156456434900003	4.135489271630001	3.7134928225099997	3.8317685276699995	3.80954	3.89602	3.6219416248800003	3.79049	3.86052
metab_10709	metab_10709	0.45369193829800003	0.212	0.995277	6.214027199349999	6.131079450980001	6.1338650458599995	6.16417	6.07096	6.12438	6.146827678759999	6.134696603819999	6.09297	6.11239	6.090381078659999	6.08583
Pinolenic acid	Pinolenic acid	0.20519829871599998	0.7377	0.995273	4.86068	4.82048	4.90026	4.87337	4.9152947958899995	4.8263	4.60039	5.02364	4.80217	4.78989	4.825856991819999	5.01648
Pe(p-16:0/0:0)	Pe(p-16:0/0:0)	0.325988	0.6481	0.995227	6.9021975615499995	6.66342	6.679319753960001	6.747414407819999	6.678149837189999	6.55142	6.85562	6.605823867540001	6.56082	6.57913	6.77431	6.655305530880001
5-Nonadecyl-1,3-benzenediol	5-Nonadecyl-1,3-benzenediol	0.536311	0.1144	0.995187	7.34275	7.24504	7.2622070139199995	7.26661	7.252331745989999	7.26289	7.21679	7.17689	7.24438	7.24073	7.269246516799999	7.27102
metab_7546	metab_7546	0.341745	0.3882	0.995135	5.00096	4.921549539669999	4.92361	4.95039	4.87767	4.92097	4.93395	4.98701	4.91184	4.87921	4.84842	4.89568
1-phenyl-2-butanone	1-phenyl-2-butanone	0.398523	0.2419	0.99511	5.09011	5.13674	5.14679	5.08496	5.09825	5.1179	5.03603	5.0396513361199995	5.08866	5.10355	5.1453	5.11033
metab_12452	metab_12452	0.420853	0.7697	0.995089	6.207671356970001	5.98026	6.10425	6.21142	6.07102	6.07725	6.22232	5.62808	6.09052	6.12703	6.186036195290001	6.218473213119999
metab_7803	metab_7803	0.244461	0.6475	0.995079	4.86221	4.9447178558800005	4.93108	4.77156	4.896647511409999	4.853028844630001	4.82347	4.70829	4.90084	5.02099	4.80962	4.85557
metab_3130	metab_3130	0.41687	0.2479	0.995061	5.27245	5.26847	5.2557888756699995	5.31505	5.19822	5.27522	5.20517	5.27494	5.26634	5.23276	5.26314	5.18291
L-Leucine	L-Leucine	0.501014	0.6262	0.99499	7.966483050610001	8.14705	8.22804	8.26723	8.265619640539999	8.2297	8.140463858739999	7.8173	8.2427	8.211478428300001	8.18501	8.25953
metab_8305	metab_8305	0.43989281049999995	0.1806	0.994972	4.82052	4.77662	4.80349	4.74936	4.74529	4.7434196992699995	4.76968	4.73327	4.77558	4.74822	4.7581	4.70811
metab_7672	metab_7672	0.22773992191599998	0.6607	0.99484	3.74259	3.72027	3.7379099296800007	3.5922844828400002	3.55083	3.7457644706599997	3.7304956401099996	3.7093576709300007	3.64018	3.6495248978900006	3.5804865483599997	3.6668
metab_10077	metab_10077	0.308443	0.4773	0.994832	4.76053	4.59735	4.577207746559999	4.63717	4.61402	4.67871	4.53961	4.60197	4.65871	4.663912964840001	4.645355095719999	4.60765
metab_5759	metab_5759	0.177074	0.8343	0.994826	5.06122	5.07505	4.9119	5.11931	4.87549	5.1096991568800005	5.30408	5.29658	4.89667	4.59356	4.8224854945899995	5.08164
metab_9985	metab_9985	0.498683	0.05395	0.994823	5.0183	5.0145452955800005	5.01626	5.0157	5.003362532190001	5.06212	4.96575	4.9857	5.0263	4.990897120950001	5.00773	4.99875
metab_5875	metab_5875	0.44847	0.8226	0.994778	5.15269	5.56285	5.6308348631800005	5.65444	5.71	5.6062181104999995	5.50155	5.0805271674300005	5.67038	5.60176	5.618081324099999	5.673702341569999
7-Methylguanine	7-Methylguanine	0.156135	0.905	0.994747	4.88784	5.907475575019999	5.6215559313400005	5.302349919669999	5.678245700950001	5.72862	4.606491689619999	5.4248262151999995	5.795700926169999	5.80459	5.757513983990001	5.56054
metab_2006	metab_2006	0.15457652181099998	0.8767	0.994742	4.52879	5.13754	5.2269164235400005	5.14937	5.3488	5.418322422899999	4.715312494630001	5.3869340159300005	5.275645032190001	5.32556	5.01004	4.93554
metab_3120	metab_3120	0.33816896778800004	0.4286	0.994734	4.74075	4.76808	4.76241	4.79923	4.62264	4.79163	4.6789794239999996	4.7597	4.7026892692199995	4.71875	4.77797	4.69416
metab_9852	metab_9852	0.399787	0.1835	0.994732	4.40067	4.34427	4.3575	4.33992	4.39839	4.35246	4.30675	4.32368	4.34996	4.34552	4.33831	4.391225468319999
metab_8789	metab_8789	0.14409	0.9271	0.994687	3.51545	4.58657	4.28881	4.60881	4.47984	4.49591	3.45443	4.3318191622199995	4.4541517403099995	4.60822	4.569306029690001	4.42036
metab_10591	metab_10591	0.41748530505099996	0.3591	0.99463	6.0846	6.133646322020001	6.172734205759999	6.09896	6.174077424199999	6.20476	6.06157	5.99982	6.1843	6.15829	6.1419678395899995	6.12669
metab_8536	metab_8536	0.32259859443100003	0.4084	0.994607	4.32478	4.24904	4.32365	4.19838	4.2588	4.23727	4.23374	4.26019	4.20693	4.23357	4.20481	4.3156436521199995
GPCho(20:3/20:5)	GPCho(20:3/20:5)	0.47494864834600004	0.3843	0.994606	6.8803	6.93871	6.919983330439999	6.88172	6.71595	6.819925233409999	6.78676	6.898338346589999	6.72667	6.840491995060001	6.8371	6.843851246819999
metab_4204	metab_4204	0.27461357129299996	0.6716	0.994593	4.370390593380001	4.250076890940001	4.188397073380001	4.24808	4.31129	4.154674598730001	4.33617	4.30054	4.12442	4.10033	4.20175	4.3208
metab_11044	metab_11044	0.34699848954999996	0.8863	0.994582	3.28142	3.8604812654100003	3.3050561996900005	3.37429	3.80431	3.41655	3.22042	3.4967379369800002	3.5746085865199997	3.77764	3.4089147854500004	3.44997
metab_6103	metab_6103	0.590362	0.04746	0.994564	6.096510564680001	6.06084	6.05844	6.07617	6.041572911209999	6.08977	6.001226268280001	6.0841	6.022888307120001	6.0382293675900005	6.055581829019999	6.023743818630001
metab_8393	metab_8393	0.240972	0.5771	0.994542	3.5436	3.4595	3.5339857275099997	3.47807	3.49424	3.37527	3.4689617939199997	3.39542	3.4593658353600003	3.41574	3.53103	3.5019853526699998
metab_8847	metab_8847	0.226325	0.7609	0.994536	4.170458422509999	4.52725	4.39233	4.45876	4.41604	4.38661	4.1115619595199995	4.50235	4.2933094166300005	4.43169	4.39664	4.4716
metab_11497	metab_11497	0.355421	0.3025	0.994516	4.215656661090001	4.20196	4.16095	4.17748	4.154998737390001	4.25231	4.13072	4.16776	4.15826	4.14306	4.197519360709999	4.22829
metab_13382	metab_13382	0.389347	0.3639	0.994511	4.3511	4.3147516143599995	4.41824	4.4296	4.35998	4.35907	4.36534	4.26959	4.32863	4.37054	4.36972	4.38624
metab_11880	metab_11880	0.53165	0.9382	0.994505	4.331215008459999	6.173497381869999	6.1737267315999995	5.9185079816999995	6.14811	6.19768	5.01843	4.932428472200001	6.30624	6.170092465210001	6.09901	6.22663
metab_576	metab_576	0.348311	0.861	0.994488	4.43582	4.84292	5.14215	5.14341	4.70567	5.11882	4.4709260108699995	4.94417	5.075564244380001	4.71453	5.08751	4.93086
metab_5024	metab_5024	0.137548	0.9033	0.994484	3.0065173703400006	3.73671	3.7369236018199996	3.52948	3.95564	3.79367	3.1584100236699997	3.5501401449000003	3.6894032571800004	3.8615262527499996	3.6992523127800006	3.67486
metab_9701	metab_9701	0.329978	0.4286	0.99447	4.722	4.667493294100001	4.71376	4.61784	4.7072	4.78336	4.60597	4.66916	4.658675493690001	4.75857	4.66011	4.70609
metab_1732	metab_1732	0.445261	0.3134	0.994431	4.515737426619999	4.50239	4.507280983309999	4.45043	4.45358	4.5062942670499995	4.45715	4.5436800893900005	4.4152	4.41531	4.50305	4.448946144880001
metab_11863	metab_11863	0.425169	0.61	0.994423	4.84298	4.68552	4.65355	4.521039092900001	4.598715971730001	4.66879	4.6012	4.71404	4.5805552698400005	4.65969	4.658927530540001	4.60378
metab_4003	metab_4003	0.184549	0.8064	0.994416	4.050703840430001	4.20132	4.49905	4.3442	4.3999371834300005	4.292	4.00292	4.50377	4.3230821413400005	4.25668	4.3602995059500005	4.19841
3-(4-chloroanilino)propanoic acid	3-(4-chloroanilino)propanoic acid	0.21938007394900003	0.7581	0.994406	4.66292	4.39834	4.23025	4.52554	4.48813	4.509279391040001	4.49299	4.1965	4.45647	4.5222	4.56221	4.43339
metab_12989	metab_12989	0.583548	0.9494	0.994402	3.6047757821199995	5.1307	5.02056	4.90482	5.37111	4.90328	4.90849	3.1977838066500004	5.17932	5.1656556810000005	5.1145596176699994	5.20912
L-Phenylalanine	L-Phenylalanine	0.509273	0.6495	0.994397	7.926260342230001	8.20147	8.262462683139999	8.30498	8.31102	8.25613	8.1507	7.786503914560001	8.27897	8.254030528049999	8.212933199730001	8.3027
metab_3462	metab_3462	0.378534	0.4827	0.994397	5.90195	5.65469	5.67908	5.676816500569999	5.64585	5.70706	5.746248802669999	5.72482	5.643330520040001	5.67573	5.64465	5.640591747289999
metab_9202	metab_9202	0.365956	0.8145	0.994384	4.86288	5.23885	5.19514	5.21059	5.21766	5.25614	5.03646	4.66996	5.18318	5.35013	5.2719401786199995	5.29654
metab_9072	metab_9072	0.37765	0.4189	0.994369	5.03165	5.1255	5.2454273658999995	5.14187	5.13624	5.21755	5.09756	5.119535814740001	5.08514	5.10366	5.13243	5.18682
Isoguanosine	Isoguanosine	0.202475	0.8628	0.99435	4.57266	4.832112760309999	4.90461	4.34337	5.03833	4.9846080416500005	4.85707	4.24071	4.88915	4.71561	4.9683974738800005	4.84135
metab_3083	metab_3083	0.32024757281800004	0.4319	0.994337	4.288035327059999	4.2433	4.23961	4.29993	4.19519	4.159885615069999	4.22032	4.21285	4.267966216980001	4.25916	4.14555	4.17732
Indoline	Indoline	0.510989	0.6697	0.994318	7.46107	7.720188594470001	7.797178120780001	7.84251	7.846584381869999	7.794813506010001	7.684830634810001	7.3245886033200005	7.8141	7.785998673530001	7.748649388060001	7.8445
metab_10118	metab_10118	0.21976684557300002	0.7488	0.994293	3.94045	4.02029	4.201	3.9198298645199996	3.9865177683899997	4.11267	3.98192	4.01072	3.9811821485300003	4.2262564850099995	3.8037675290199995	4.03731
Phenol	Phenol	0.45616143442400003	0.6763	0.994279	5.69675	5.92804	5.99706	5.999896671669999	6.0169	6.02042	5.855035954040001	5.62486	6.01449	5.9904	5.9445	6.02228
metab_4339	metab_4339	0.337344	0.903	0.994269	4.14145	5.33102	5.17797	5.273709489740001	5.1073	5.328497843869999	4.43196	4.95244	5.09928	5.368632051680001	4.9713	5.36065
metab_12054	metab_12054	0.17155303341800002	0.8618	0.99425	4.04035	4.86227	4.58256	4.5335197871699995	4.600288451030001	4.51314	4.181556801559999	4.345589181549999	4.56526	4.854192261650001	4.5305405594599995	4.50167
Carbamoyl (2R)-2,5-diaminopentanoate	Carbamoyl (2R)-2,5-diaminopentanoate	0.255226	0.8949	0.994249	5.9254	4.79059	5.0268378040599995	4.9403	4.603601471419999	4.9697	5.37767	5.26964	4.8726	4.87707	4.8438341974900005	4.84335
metab_10176	metab_10176	0.321833	0.7932	0.99423	4.02385	3.8066126834599996	4.15662	3.92302	3.9361988252099995	4.071154104630001	4.076833409090001	4.0797	4.0346	3.7091	3.7871336459099996	4.09172
metab_166	metab_166	0.345343	0.43799999999999994	0.994222	4.5135	4.49406	4.46722	4.4597584571099995	4.47874	4.5845	4.515090428630001	4.52323	4.5379	4.4518	4.441721127619999	4.374355544669999
metab_3515	metab_3515	0.189622	0.7634	0.994218	3.6225961651199996	3.98131	3.8797396092300005	3.7886999702399997	3.70525	3.8496967265599995	3.6941	3.8046898504000004	3.70386	3.9260929261400004	3.65632	3.9111155555900003
metab_5553	metab_5553	0.26072680884300004	0.6951	0.994186	3.51602	3.42348	3.27296	3.4169	3.4626002714199995	3.5490762799300004	3.4420531705400004	3.5500935556199997	3.3365	3.39081	3.39487	3.40736
metab_10382	metab_10382	0.20054629844900002	0.9015	0.994176	3.62978	3.7383797911800003	4.41873	4.27673	4.26309	4.396472920369999	3.81368	4.32684	4.35761	4.25411	4.19058	3.6384156032699995
metab_8848	metab_8848	0.37764113911499997	0.8881	0.994166	4.5818	4.40199	3.8381258180300004	4.29722	4.23933	4.352118634069999	3.9743	4.75031	4.3917530750300005	4.54191	3.8943327009800006	4.0058117830599995
metab_8048	metab_8048	0.213451	0.8168	0.994164	4.52196	4.35051	4.44693	4.0348	4.334615210319999	4.017	4.15749	3.9896154844800003	4.32225	4.40631	4.28503	4.3909080632699995
metab_9908	metab_9908	0.44424795197300004	0.1721	0.994151	4.82767	4.7788	4.76271	4.81187	4.76107	4.77716	4.7046	4.73043	4.80008	4.775887540199999	4.75454	4.7894887933999994
metab_10898	metab_10898	0.222712	0.8381	0.994136	4.65234	4.26828	4.0699364431300005	4.20966	4.16551	4.21017	4.35886	3.89488	4.29946	4.34868	4.1137122568099995	4.41513
metab_2299	metab_2299	0.21535298975900002	0.7941	0.994109	4.75558	4.6214103799199995	4.713774824130001	4.88526	4.75047	4.79069	4.55114	5.1362	4.550793347190001	4.526	4.76406	4.82332
metab_4552	metab_4552	0.24239871912799998	0.7199	0.994106	3.9874284567300005	3.72479	3.98364	3.91596	3.8919073803300006	3.9068122687800004	4.04116	3.8297586764999996	3.7262656551499997	3.97107	3.8166761965800005	3.8914625663199995
metab_4649	metab_4649	0.47383963605400004	0.9569	0.994062	3.6070398556199996	6.75915	6.7901	6.5803495100400005	6.76132	6.885876085710001	4.3845822408899995	5.9181	6.80449	6.73852	6.55266	6.7686445307500005
Cysteineglutathione disulfide	Cysteineglutathione disulfide	0.41818318630400003	0.7433	0.994041	6.220508838130001	6.7224249593400005	6.7930340952499995	6.89913	6.877242352560001	6.7683	6.47724	6.53235	6.72355	6.6409	6.777378822899999	6.88682
metab_6353	metab_6353	0.256787	0.5725	0.994026	3.62133	3.4461034790499996	3.4901250882499997	3.48459	3.5712343622900002	3.4784909527199996	3.4347	3.4163200422299997	3.5714365419800003	3.52818	3.53446	3.4778034565699993
metab_9316	metab_9316	0.371109	0.4795	0.994009	6.14332	5.8885	6.06396	5.98112	5.974101887840001	6.00179	6.12387	5.924745344419999	5.91619	5.9073776335099994	6.01109	5.95349
metab_8677	metab_8677	0.32093430898499997	0.4959	0.993988	4.50263	4.49087	4.48595	4.54276	4.48501	4.43939	4.539239770930001	4.32274	4.49424	4.4025	4.561725199850001	4.461209104069999
Dialdehyde	Dialdehyde	0.485691	0.915	0.993978	4.230200759880001	5.733990544199999	5.760142381490001	5.5393	5.788372935730001	5.83082	4.98066	4.83347	5.74945	5.740551476469999	5.58807	5.78884
metab_7265	metab_7265	0.36260687871200004	0.8713	0.993947	4.27264	4.882957079380001	4.9661853550999995	4.57619	5.07295	4.97717	4.88533	4.17377	5.02367	4.89556	4.760300268969999	4.83474
metab_5669	metab_5669	0.206159	0.8815	0.993942	3.87978	4.415476812790001	4.26178	4.27879	4.574564833999999	4.33887	3.7495731538099997	3.9769955944300004	4.40509	4.3819139825499995	4.57419	4.5111
metab_2561	metab_2561	0.373883	0.3009	0.993929	4.03761	3.9289345147099994	3.9297	3.9399	3.9301957620699994	3.9500415049699997	3.8690466168300004	3.95649	3.93895	3.94634	3.9346008378699993	3.93077
metab_2948	metab_2948	0.37483908987899994	0.433	0.993928	5.21256	5.030307393399999	5.1251343161000005	5.09534	5.04237	5.1259537780699995	5.01399	5.079479471530001	5.12345	5.108	5.14241	4.97882
metab_12855	metab_12855	0.262967	0.8743	0.99392	4.417331809019999	3.9262268647000003	4.05984	4.37777	3.7407503771199995	4.14803	3.965211191530001	4.46316	4.01866	3.85582	3.82649	4.39032
metab_3400	metab_3400	0.24295764382100002	0.7091	0.993887	4.7028391877999995	4.65633	4.62114	4.867120968469999	4.814913638769999	4.80399	4.49817	4.9701299187400005	4.73314	4.6218	4.715576081519999	4.75369
metab_2840	metab_2840	0.420684	0.34600000000000003	0.993886	5.85182	5.634953951900001	5.70865	5.77632	5.6762	5.703518571340001	5.66877	5.7626	5.6725	5.672116742949999	5.65725	5.707960713049999
metab_10053	metab_10053	0.40940593437899997	0.3465	0.993878	4.97739	4.85432	4.91362	4.91993	4.85829	4.8739	4.84946	4.90081	4.87466	4.79987	4.96109	4.83372
metab_7734	metab_7734	0.190798	0.8395	0.993854	4.97387	4.86031	4.99069	5.08484	5.04263	5.31201	4.68353	5.519201036139999	5.0653105622800005	5.28278	4.701656295159999	4.822932226080001
2-hydroxy-3-methoxybenzyl alcohol	2-hydroxy-3-methoxybenzyl alcohol	0.36297357499399996	0.3283	0.99381	4.0243489641400005	4.01236	4.06427	3.9928148661300003	4.03905	4.10396	3.96078	4.076340898130001	3.97688	4.012662654430001	4.0037744450999995	4.05588
metab_8921	metab_8921	0.367738	0.4305	0.993788	4.95996	4.82053	4.76156	4.822470089319999	4.78261	4.82929	4.8099	4.69289	4.85025	4.7740921728300005	4.808706089519999	4.85622
metab_2947	metab_2947	0.490211	0.1789	0.993783	5.5392690052199995	5.38854	5.47557	5.47563	5.486912004450001	5.445862795190001	5.39286	5.47319	5.4263959458399995	5.440578160019999	5.450769965269999	5.42772
metab_1195	metab_1195	0.281365	0.6381	0.99378	4.819968823969999	4.8532	4.8161	4.84078	4.73853	4.87033	4.523528718230001	4.90123	4.79894	4.91674	4.768271104719999	4.85062
metab_8730	metab_8730	0.23815725168000001	0.8569	0.99378	4.23575	5.02494	4.9391	4.99429	4.90507	4.83952	4.33344	5.16814	4.82974	4.84011	4.87142	4.71419
metab_11006	metab_11006	0.429554	0.3195	0.993734	5.7095526237800005	5.56567	5.52138	5.60589	5.5438	5.569430018259999	5.580992269269999	5.4920030443300005	5.56177	5.49442	5.5847	5.593550039249999
metab_11077	metab_11077	0.255607	0.8413	0.993713	4.41059	5.10569	5.07842	5.03991	5.06735	4.88504	4.42794	5.18807	4.92456	4.89642	5.08072	4.88165
metab_6293	metab_6293	0.244962	0.8102	0.993696	4.081959342749999	3.7070023697199996	3.72304	3.79272	3.7414191497300004	3.79489	3.7563183161400002	4.045535739730001	3.6072009405800003	3.94273	3.5577	3.79012
metab_12393	metab_12393	0.291982	0.5413	0.993674	4.2358	4.041546257419999	4.081077881330001	4.14935	4.03387	4.117400305019999	3.9681357652999996	4.146799683809999	4.13976	4.079968334009999	4.07783	4.09263
metab_7996	metab_7996	0.364806	0.6135	0.993652	5.22657	4.98973	5.01873	5.00044	4.89586	5.11357	4.95788	5.18536	5.00822	4.968793310350001	5.02123	4.91398
metab_8767	metab_8767	0.19301082470699998	0.8181	0.993641	4.08408	4.4801	4.45296	4.32908	4.35787	4.71586	4.02305	4.51308	4.27136	4.632483393969999	4.42121	4.38766
metab_440	metab_440	0.163726	0.8884	0.993626	4.03952	4.45728	4.56043	4.51184	4.05289	4.7345	4.39697	4.997859728469999	4.061638239380001	4.06903	4.05729	4.60544
metab_248	metab_248	0.342724	0.7725	0.993582	4.194327099880001	4.1249911286000005	4.2757	4.21746	4.13062	4.29696	4.55596	3.9319459915099997	4.15577	4.086384880940001	4.13561	4.21462
Benzoic aldehyde	Benzoic aldehyde	0.496728	0.7095	0.993533	5.588565790540001	5.85624	5.93304	5.972169290959999	5.976454218790001	5.92868	5.82508	5.46806	5.95734	5.92327	5.8703	5.985132495909999
metab_7419	metab_7419	0.261703	0.7561	0.993514	5.802231881240001	6.268334327330001	6.22562	6.072368979249999	6.30368	6.331561604069999	5.67559	6.1379849568800005	6.25798	6.352325598740001	6.19601	6.14204
Butyrylcarnitine	Butyrylcarnitine	0.29124	0.85	0.993497	4.906206847169999	5.69983	5.47123	5.463227548119999	5.32735	5.42274	4.76845	5.677116666490001	5.11714	5.65779	5.39106	5.47108
metab_13451	metab_13451	0.491014	0.1177	0.993418	4.45174	4.3676968575599995	4.41632	4.41307	4.40049	4.38823	4.3649	4.3677478054800005	4.43186	4.351318425290001	4.35097	4.39366
Spiroxamine	Spiroxamine	0.365081	0.5923	0.993411	5.3428278877499995	5.53398	5.54808	5.423115746460001	5.54607	5.3875	5.17291	5.45103	5.42375	5.53262	5.51599	5.46939
metab_6058	metab_6058	0.385564	0.6779999999999999	0.993408	6.023317401619999	5.9807879566699995	6.08963	6.17585	6.00513	6.13609	6.4481	5.84381	6.00853	5.89769	5.96023	6.0123
metab_11105	metab_11105	0.7042238861869999	0.8379	0.993396	4.035	3.94979	4.29995	4.41037	4.14455	4.5975	4.24616	3.82114	4.19564	4.35933	4.22287	4.42648
metab_2099	metab_2099	0.444253	0.331	0.993392	4.76247	4.6294746482199995	4.67526	4.7448	4.67681	4.65535	4.6507360138800005	4.72665	4.60295	4.65977	4.71576	4.60174
Glu-Val	Glu-Val	0.573698	0.7339	0.993337	5.05428	5.1420264497099994	5.3419440386699995	5.3909927267299995	5.25437	5.333856582759999	5.12773	4.86221	5.26923	5.25879	5.31921	5.47106
metab_4455	metab_4455	0.40289323484399997	0.353	0.993333	4.54752	4.58737	4.46949	4.5148	4.39715	4.48526	4.41782	4.4666	4.50909	4.43349	4.4856	4.5071
N-Acetyl-DL-methionine	N-Acetyl-DL-methionine	0.51679	0.8192	0.993333	5.501914568119999	5.82803	5.94735	5.887889177999999	6.0173	5.919320474299999	6.07718	5.088771517530001	5.87915	5.948240052359999	5.8538534458800005	6.020866721619999
metab_3443	metab_3443	0.41404501229699997	0.7685	0.993323	5.29276	4.88682	4.96191	4.82475	4.8181	4.87049	4.88244	5.28712	4.79682	4.67367	4.8992182699599995	4.91341
metab_9256	metab_9256	0.40163054243699997	0.5958	0.993321	5.8514520913600006	5.98895	6.00064	5.88733	6.09185	6.11573	5.754977863080001	5.7798	6.092458615499999	5.98149	5.99971	6.08392
metab_10482	metab_10482	0.33947232865099997	0.6345	0.993319	6.41556	6.080024162409999	6.1910944486599995	6.035752871340001	6.01125	6.08623	6.34089	6.00902	5.98028	6.000392946180001	6.12385	6.12289
Dodecyl benzenesulfonate	Dodecyl benzenesulfonate	0.291505	0.695	0.993316	6.21591	5.51576	5.88384	5.80043	5.77086	5.82506	5.923698921510001	5.850529043740001	5.77223	5.73464	5.7555115393900005	5.739983983919999
metab_3619	metab_3619	0.485742	0.7172	0.993301	5.17284	4.97806	4.87303	4.8324401321399995	4.83166	4.87056	4.77043	5.12034	4.63156	4.84509	5.0140782155900006	4.97473
metab_5273	metab_5273	0.184763	0.843	0.9933	4.26184	4.88239	4.585385454080001	4.50906	4.709038673999999	4.81404	4.21405	4.3015	4.87083	4.95604	4.714632398459999	4.51653
metab_10873	metab_10873	0.16503	0.8901	0.993245	4.20503	5.34527	5.17066	5.15559	5.09106	5.23167	4.143995020709999	5.19462	5.17472	5.177621402330001	5.16287	5.14071
metab_8612	metab_8612	0.399743	0.4653	0.993214	3.9788237578400003	4.09894	4.00035	3.9392	3.90632	3.9529558806300003	3.9583973840400004	3.87598	3.90051	4.02118	4.011358754700001	3.9444464996199997
metab_915	metab_915	0.5340572060000001	0.5848	0.993206	6.83766	7.02662	7.1116033624199995	7.151335093110001	7.14916	7.11395	7.0191435564499995	6.67497	7.11718	7.089362449219999	7.06208	7.136883876410001
metab_3728	metab_3728	0.293941	0.7032	0.993196	4.67555	4.53049	4.3839564304500005	4.6890771758800005	4.46204	4.59626	4.2582568068199995	4.65102	4.56608	4.5440447416000005	4.679654125940001	4.45048
metab_9996	metab_9996	0.340705	0.5065	0.99319	4.47257	4.6090557915099994	4.57485	4.48801	4.60772	4.55805	4.514982011530001	4.54359	4.61056	4.4044	4.41992	4.62961
metab_8854	metab_8854	0.411865	0.2854	0.99318	4.37727	4.45611	4.3405502165900005	4.4785	4.3472	4.3914	4.37745	4.332476879790001	4.38643	4.33352	4.37424	4.40869
Tegaserod	Tegaserod	0.274009	0.7829999999999999	0.99318	4.39795	4.7842778496800005	4.84178	4.5455	4.82986	4.750827506359999	4.61825	4.26128	4.83044	4.7639	4.78376	4.70174
metab_1504	metab_1504	0.288297	0.5309	0.993175	3.7096128196300007	3.54138	3.7093444601599996	3.65523	3.68836	3.67264	3.6860666187800004	3.71684	3.65213	3.65931	3.56647	3.55017
metab_7718	metab_7718	0.334573	0.6322	0.993162	4.6852628440499995	4.9006106136400005	4.899977022280001	4.95627	4.76443	4.7507224814499995	4.70364	4.58058	4.83553	4.91596	4.85568	4.86604
metab_1224	metab_1224	0.341754	0.5983	0.99316	4.90172	5.02283	5.00224	5.09713	4.8965388373400005	4.90488	4.822255710299999	4.73604	4.9843	5.05799	5.01883	5.00311
metab_2690	metab_2690	0.533005	0.4707	0.993155	7.68575	7.48434	7.3661	7.405218054880001	7.39204	7.37133	7.599550154349999	7.376458738719999	7.3065934637800005	7.45057	7.34981	7.31879
metab_10619	metab_10619	0.461744	0.4457	0.993152	5.32526	5.33472	5.42413	5.390784525650001	5.41791	5.5238181180999995	5.25395	5.29089	5.40362	5.34279	5.42736	5.479746588969999
metab_10498	metab_10498	0.340318	0.6526	0.993149	4.40545	4.59878	4.51962	4.48648	4.49513	4.64243	4.5802	4.22244	4.48018	4.54878	4.530565599619999	4.60041
metab_2195	metab_2195	0.6371237347100001	0.07833999999999999	0.993143	6.387684493609999	6.41374	6.4458791815600005	6.4190243135800005	6.387883457590001	6.4491170448899995	6.3392723125699995	6.36154	6.3631070234300005	6.380012395980001	6.328990310369999	6.4645504140100005
metab_8318	metab_8318	0.451104	0.2021	0.993136	4.58333	4.49367	4.4996	4.50667	4.45505	4.55557	4.47562	4.49339	4.51055	4.49355	4.43357	4.5062
metab_5091	metab_5091	0.129381	0.9392	0.993124	2.91228	4.15299	3.97858	2.9746172090599994	3.9353798265699993	3.8629069726699994	2.86455	2.9519	4.02639	3.8941233967900004	3.9624459252999995	3.96926
metab_9666	metab_9666	0.520735	0.1586	0.993122	5.08791	5.03031	5.11558	5.05066	5.10279	5.14575	5.0411551888699995	5.03741	5.07425	5.08744	4.99602	5.08855
metab_10641	metab_10641	0.27413	0.8	0.993103	5.161564675319999	4.71709	5.03366	5.210164279190001	4.67424	4.78187	5.07172	5.21264	4.77868	4.768522697930001	4.91251	4.63155
metab_5081	metab_5081	0.173289	0.8943	0.993052	4.9413006163099995	6.307379966669999	6.02688	5.303258145269999	5.94931	6.01492	4.86833	5.32733	6.0637938163100005	6.10422	6.04818	5.8889942583099995
3-Amino-2-methoxynonadec-5-en-4-ol	3-Amino-2-methoxynonadec-5-en-4-ol	0.39862	0.4652	0.993035	5.67805	5.7844371698599995	5.77235	5.75374	5.769509351919999	5.7008	5.498056749630001	5.745417112159999	5.72946	5.645904087080001	5.73392	5.864700480419999
Lysopc(15:0)	Lysopc(15:0)	0.414412	0.4473	0.993009	5.74777	5.82395	5.69576	5.6684	5.75125	5.64725	5.8207	5.516836555809999	5.63514	5.666646044739999	5.68833	5.766095782490001
metab_6352	metab_6352	0.31855190470899997	0.6148	0.993007	3.1971496272400004	3.23394	3.22782	3.10546	3.1250761246900005	2.98759	3.0735055195200003	3.09488	3.0761903448799996	3.1533	3.1414280110400004	3.20177
metab_10962	metab_10962	0.507547	0.3212	0.992997	5.85079	5.75925	5.933409139659999	5.89174	5.8837038258200005	5.812773066419999	5.89806	5.69483	5.88587	5.77356	5.81009	5.8203135140199995
metab_8973	metab_8973	0.45183044229099995	0.315	0.992976	5.16874	5.08387	5.15245	5.13376	5.1071326179900005	5.10497	5.11124	4.9351	5.12434	5.11478	5.14362	5.106481806740001
9-Hydroxymegastigma-4,6,7-trien-3-one	9-Hydroxymegastigma-4,6,7-trien-3-one	0.289455	0.6647	0.992965	4.76304	5.1031886141000005	5.07334	4.903103259080001	4.98338	5.021363776469999	4.65056	4.94944	5.033165134230001	4.97687	5.00786	5.020079608590001
metab_3358	metab_3358	0.6815848829060001	0.04005	0.992929	6.393184562619999	6.32802	6.35415	6.381732922239999	6.36447	6.3595	6.25944	6.37882	6.3224603553400005	6.305747685169999	6.34086	6.309551362180001
metab_2528	metab_2528	0.580771	0.4501	0.992919	6.4989934511000005	6.50917	6.29251	6.253850034809999	6.29654	6.28115	6.28457	6.2758962054900005	6.309005765449999	6.46939	6.28487	6.234816330599999
metab_9826	metab_9826	0.33865618251199997	0.5103	0.992919	3.84007	3.9030784876999998	4.08131	3.9122323195099997	3.9580231070699994	4.031894300269999	3.9249140042699997	3.90408	3.97078	3.9983885316900003	3.87335	3.88488
metab_1816	metab_1816	0.397136	0.3485	0.992857	4.39769	4.29664	4.3353	4.33339	4.32996	4.34455	4.21012	4.39419	4.35793	4.24364	4.31059	4.33512
Galactosylhydroxylysine	Galactosylhydroxylysine	0.25992	0.8278	0.992801	4.35601	5.18828	5.159	5.0093528459400005	5.08731	5.203061147830001	4.56613	4.8848	5.13176	5.11667	5.03226	5.05899
metab_6414	metab_6414	0.5091223921600001	0.1796	0.992798	4.87709	4.81435	4.89048	4.888144909969999	4.8258	4.8648	4.87597	4.7297403213199996	4.8205514229699995	4.836558447880001	4.85466	4.83094
metab_8634	metab_8634	0.347817	0.5405	0.992769	4.39605	4.33588	4.27955	4.2599676643699995	4.15914	4.29109	4.42107	4.19729	4.27211	4.20669	4.26124	4.178504752009999
metab_11051	metab_11051	0.261428	0.746	0.992766	3.80482	3.4757010367400003	3.52827	3.7325789220199996	3.4834514635600002	3.5380244423400002	3.7770692290699994	3.42753	3.49181	3.45578	3.6174600242300006	3.63575
3,4-edma	3,4-edma	0.47589355607199996	0.1823	0.992759	4.459244970259999	4.447145632890001	4.38081	4.45298	4.3652870878900005	4.4110158546900005	4.3592133221300005	4.32855	4.408695446369999	4.40664	4.38518	4.43428
metab_6402	metab_6402	0.47937638667300003	0.1466	0.992738	4.30302	4.26386	4.27385	4.28149	4.2770170083800005	4.21244	4.2048605513699995	4.25001	4.29916	4.213604064069999	4.21191	4.25089
metab_6840	metab_6840	0.289638	0.8127	0.992729	4.74312	4.98791	5.106447382430001	5.11186	4.592352731969999	5.16467	5.1677	5.22707	4.92952	4.525765423719999	4.6308980574900005	5.00706
metab_3688	metab_3688	0.49227156671300004	0.2293	0.992721	5.1259646519699995	5.05391	5.09661	5.03729	5.121776119090001	5.064765947390001	5.04253	4.94386	5.07554	5.01854	5.07288	5.12293
metab_9678	metab_9678	0.643535	0.05426	0.992709	5.92429	5.857104131290001	5.91772	5.86984	5.87056	5.948675840060001	5.8069	5.848542463230001	5.86188	5.88714	5.8376748331699995	5.8879086350400005
metab_3087	metab_3087	0.331693	0.4776	0.992708	3.7706274040699994	3.81502	3.8858876379000002	3.85981	3.81299	3.89749	3.7646692045699996	3.84783	3.6723313545699994	3.882	3.86554	3.8407279653199993
metab_8147	metab_8147	0.6812699275220001	0.9365	0.992696	3.30669	4.83938	5.07964	4.84159	5.0169	4.844	4.23231	3.2078758739200004	5.03858	4.91983	5.127921482380001	5.19693
10,11-dihydro-20-trihydroxy-leukotriene B4	10,11-dihydro-20-trihydroxy-leukotriene B4	0.45845734373400004	0.6537	0.992691	5.91312	6.145958682230001	6.088054554069999	6.0090372065499995	5.9534365862800005	6.0122	5.6563206805299995	6.341275113280001	5.937482695240001	6.02033	5.94254	5.95724
metab_4586	metab_4586	0.22876160961199998	0.8277	0.992666	3.3907055059599998	3.61642	3.42476	3.3886831441100003	3.2198132015099996	3.41613	2.99721	3.3024389033899997	3.2348249289899997	3.5449797340400004	3.6595462797199994	3.5641168235800005
metab_11930	metab_11930	0.466425	0.6934	0.992598	3.9971283238099997	3.7563090792100002	3.7302125048300003	3.73086	3.73335	3.74936	3.6796457458199994	3.9927769722800006	3.7086315652699997	3.72399	3.7956732334099996	3.63137
Homoserine	Homoserine	0.46175	0.6908	0.99259	4.92855	5.2799589860600005	5.33647	5.33977	5.3496	5.34588	5.10788	4.94487	5.35698	5.3097	5.26119	5.36424
metab_5753	metab_5753	0.281848	0.75	0.99259	4.82759	4.79418	4.9465	5.0035299785400005	4.53317	5.0405	4.708806876630001	5.1527	4.78446	4.73153	4.64471	4.91277
S-Ethyl-L-cysteine	S-Ethyl-L-cysteine	0.498428	0.7024	0.992586	6.606603131849999	7.028183834610001	7.081693685560001	7.094388081749999	7.191772844660001	7.07838	6.90359	6.489627199249999	7.10669	7.104046536749999	7.05384	7.1149
metab_9728	metab_9728	0.564345	0.1949	0.992568	6.1919	5.99579	6.052695549759999	6.010151081290001	6.027117854349999	6.0524461474699995	5.9455656477900005	6.004908686830001	6.00267	6.0433866073399995	6.041883523919999	6.021377351669999
metab_10274	metab_10274	0.381788	0.7434	0.992501	5.795165374700001	5.2043	5.47672	5.2282	5.1796	5.11762	5.51429	5.33925	5.15877	5.19473	5.350766794719999	5.2043902620499995
metab_8865	metab_8865	0.319123	0.5988	0.992476	4.9718	4.72842	4.71177	4.89856	4.63142	4.76651	4.7962305703300006	4.65508	4.83848	4.8394937013699995	4.76108	4.604760930169999
metab_6584	metab_6584	0.485946	0.3998	0.992453	6.791680317359999	6.5640677401600005	6.60245	6.64877	6.4602	6.68519	6.5266545666999995	6.73885	6.54926	6.55162	6.49529	6.585703037439999
metab_11279	metab_11279	0.171694	0.8942	0.992411	3.6035188565400005	4.46905	4.12001	3.6912497878800004	4.359885043919999	4.26862	3.5424975741000004	3.50467	4.57822	4.41677	4.15914	4.12029
metab_10439	metab_10439	0.235636	0.7952	0.992382	5.30908	4.74308	4.96578	4.74795	4.6797098325099995	4.69894	5.252138624830001	4.70484	4.596861408680001	4.7073	4.74177	4.92
metab_13264	metab_13264	0.12127	0.9308	0.992382	3.2780674536900003	4.15004	4.0717	4.072297977869999	4.739	3.3145163294200004	3.2170643880400003	3.17925	4.37415	4.46455	4.41782	3.79419
metab_2194	metab_2194	0.483441	0.2935	0.992378	5.2934603010300005	5.4564	5.346679749740001	5.39661	5.36712	5.4163931947099995	5.20757	5.36158	5.37287	5.4019131393599995	5.30455	5.3795344612400005
metab_10113	metab_10113	0.47299584831999997	0.2646	0.99229	4.41906	4.373038842880001	4.43089	4.39611	4.37347	4.4658778113999995	4.3155	4.326148011080001	4.38645	4.44687	4.33899	4.44445
metab_13429	metab_13429	0.549003	0.06335	0.992274	4.10985	4.132325164119999	4.16417	4.16395	4.13094	4.1504900951499994	4.12563	4.0557262860800005	4.1335216170899995	4.13668	4.11544	4.09191
metab_4407	metab_4407	0.369162	0.5787	0.992261	4.17354	4.28019	4.066922873459999	4.17247	4.01192	4.10448	4.12017	4.22917	3.99214	4.09139	3.9978412609599996	4.188453415280001
metab_8974	metab_8974	0.531179	0.8201	0.992259	4.72567	4.99227	4.468208526580001	4.57107	4.77222	5.15285	4.4989	5.2641	4.6459963994199995	4.89933	4.6714314448800005	4.47838
Piperidine	Piperidine	0.572574	0.5438	0.992214	6.839708546880001	7.0151637638399995	7.111949309119999	7.15894	7.150297095680001	7.10871	7.0139	6.65913	7.112432647989999	7.085616566589999	7.05011	7.133676631519999
metab_12876	metab_12876	0.524975	0.6646	0.992175	5.88351	5.4695436095200005	5.45891	5.427981401219999	5.41248	5.3171	5.328202137880001	5.60214	5.3404	5.58844	5.48547	5.369317573919999
metab_13359	metab_13359	0.40210314895599997	0.7516	0.992167	5.26776	5.71899	5.8414	5.9647033264900005	5.93249	5.74691	5.812763439119999	5.27134	5.86775	5.8099827927400005	5.8403	5.596707648150001
metab_11126	metab_11126	0.387628	0.4495	0.992162	4.57833	4.689104341419999	4.57222	4.63286	4.6044013585900005	4.47918	4.68439	4.41862	4.57996	4.52197	4.565272069830001	4.57127
metab_3840	metab_3840	0.22186464293900002	0.8623	0.992122	3.9680153443300004	4.54003	4.38754	4.62439	4.48678	4.64993	3.6977034724699998	4.88751	4.29603	4.4911205150999995	4.61812	4.46022
metab_877	metab_877	0.174087	0.9176	0.992101	3.6481663272500002	5.29096	4.88616	4.89238	5.16771	4.97784	3.60039	4.66654	5.32015	5.235824787219999	4.9411	4.87601
metab_2618	metab_2618	0.636336	0.06929	0.992094	5.49637	5.44298	5.40662	5.41755	5.42018	5.4505024757500005	5.355912802840001	5.35331	5.400880096849999	5.4593859583399995	5.41659	5.39195
metab_1602	metab_1602	0.314767	0.9319	0.992068	3.4104668918199996	5.721763096390001	5.6120012506300005	5.477	5.85475	5.695470062619999	3.86682	5.03362	5.7303774039699995	5.736136673300001	5.60359	5.547382015989999
metab_3350	metab_3350	0.351748	0.7003	0.992023	5.4242855594599995	5.01287	5.27188	5.23713	5.23685	5.40478	4.81732	5.27206	5.40627	5.2018269114099995	5.328298414880001	5.3126
Pimara-9(11),15-dien-18-oic acid	Pimara-9(11),15-dien-18-oic acid	0.31576691531999995	0.8835	0.992003	4.47495	4.4677	4.7851058353400004	4.848333509230001	4.48043	4.70298	3.7571838909500004	5.414516519330001	4.22361	4.83399	4.7867115809900005	4.52511
metab_11537	metab_11537	0.17678935699499998	0.9077	0.991988	3.2177538721900003	4.22723	3.6314	3.6632563081300002	4.157879325350001	4.31372	3.15676	3.59742	4.26753	4.36925	3.7610095489899997	3.8784
metab_9320	metab_9320	0.441134	0.4908	0.991979	5.85631	5.552003734330001	5.6419999690900005	5.58759	5.481549353869999	5.54225	5.7088	5.58155	5.4807095949599995	5.49886	5.5733	5.547695599380001
metab_7455	metab_7455	0.5351927828890001	0.8048	0.991969	4.206999671619999	3.84842	4.2377810906099995	4.33627	3.9900855346900004	4.03395	4.197555975319999	3.56533	4.29671	4.03222	4.22471	4.136946943380001
metab_13431	metab_13431	0.6578358948340001	0.02195	0.991952	4.8908	4.828827771409999	4.8481335114599995	4.8552	4.82898	4.82527	4.78872	4.78678	4.85456	4.80319	4.79484	4.81323
metab_1091	metab_1091	0.443138	0.3751	0.99195	4.68881	4.544131759119999	4.61439	4.607043686030001	4.54157	4.57946	4.5456	4.71665	4.53647	4.5246	4.493503130030001	4.53956
L-ornithine	L-ornithine	0.37393958577299996	0.7026	0.991946	5.60823	6.09936	6.18267	6.29943	6.257065356669999	6.05785	5.9220640722399995	5.78357	6.210960255569999	6.15345	6.18217	5.95995
metab_7145	metab_7145	0.16784336932500002	0.9178	0.991919	2.71887	3.96258	3.30425	3.0334151548799997	3.4288	3.59928	2.6579609932499997	2.92987	3.65704	3.8320829800199996	3.5279104105699997	3.2802452339999997
metab_2387	metab_2387	0.474396	0.3379	0.991914	5.2337846815199995	5.274254754509999	5.12354	5.20732	5.17131	5.15297	5.06528	5.1600875972199995	5.08033	5.13947	5.16181	5.305219909140001
Octopine	Octopine	0.632491	0.8954	0.991914	4.72377	5.3072180943400005	5.42401	4.77629	5.394071309939999	5.53935	5.213081466509999	3.8208293538499998	5.414193540149999	5.41319	5.2443746871900006	5.80462
metab_4605	metab_4605	0.219601	0.9332	0.991898	3.53237	5.795701493999999	5.43334	5.32927	5.42258	5.59045	3.48459	4.97528	5.599244864419999	5.7055	5.628995239939999	5.45998
metab_8816	metab_8816	0.504301	0.2944	0.991893	5.67391	5.48562	5.51927	5.64068	5.4676330454499995	5.5194876836099995	5.55177	5.4278	5.50651	5.5685016769599995	5.519277129930001	5.45949
metab_9968	metab_9968	0.258549	0.7534	0.991848	3.6862756490800006	3.6588142460500004	3.77936	3.31852	3.7712963133199997	3.8641072836699997	3.55021	3.58651	3.58892	3.60886	3.85316	3.7145287549900003
metab_8652	metab_8652	0.524961	0.7952	0.991846	3.4448280678300005	3.6419230547500003	3.93083	3.86093	3.7890824247400006	4.14457	3.79917	3.53883	3.70428	3.94405	3.7507	3.89164
metab_11360	metab_11360	0.371513	0.3575	0.991827	3.4351704983099998	3.42053	3.3835513834900004	3.416	3.4028856527799998	3.49607	3.2802426773900004	3.43192	3.4116875821200003	3.41221	3.43527	3.4171010003299997
L-Histidine	L-Histidine	0.53592	0.6924	0.991822	6.09043	6.45556	6.55331	6.634485431719999	6.6410662793499995	6.5099516372399995	6.3972944715199995	5.95822	6.59158	6.52251	6.529950799090001	6.570875172439999
metab_7406	metab_7406	0.47391025842100004	0.8417	0.991807	5.01387	4.40182	4.22862	4.3216698320199995	4.00039	4.3959498775800006	4.29117	4.895772121519999	4.187238434469999	4.21611	4.29833	4.257317726969999
metab_3139	metab_3139	0.526892	0.1727	0.991791	4.60589	4.64152	4.64301	4.6815777681099995	4.5789	4.6256033595499995	4.534192716580001	4.6024626583999995	4.65233	4.64558	4.5850332820899995	4.52752
metab_12362	metab_12362	0.288396	0.7486	0.991782	5.82325	5.508337482309999	5.91347	5.96655	5.66759	5.435083232619999	5.34218	5.996463910219999	5.43117	5.5308255097300005	5.79177	5.9387745891999995
metab_9232	metab_9232	0.633454	0.7733	0.991737	5.14404	5.19088	5.29453	5.003981867519999	5.10159	4.76491	4.9224388464599995	5.63738	4.8971249530500005	5.03809	4.88194	4.86914
(2S)-2-[(2-Carboxy-2-oxoethyl)amino]pentanedioic acid	(2S)-2-[(2-Carboxy-2-oxoethyl)amino]pentanedioic acid	0.393102	0.902	0.991731	3.9512289332199995	5.4925	5.29638	5.07989	5.46871	5.18496	4.4370614565099995	4.1928789770499995	5.47723	5.42074	5.30467	5.39115
metab_3261	metab_3261	0.426916	0.5223	0.991725	5.59701	5.667716412150001	5.40088	5.63368	5.59756	5.455029817280001	5.7251	5.32883	5.44176	5.51798	5.57132	5.49126
metab_6588	metab_6588	0.47779114386699995	0.4393	0.991708	6.488962256669999	6.3730800067799995	6.41752	6.4012	6.18815	6.48597	6.3162	6.5581	6.298411869580001	6.2853	6.20721	6.3688464732800005
metab_7437	metab_7437	0.419424	0.8103	0.991702	5.011225735919999	5.42124	5.55968	5.2564	5.64602	5.6412	5.04626	4.7995299308199995	5.65956	5.61518	5.60422	5.54474
metab_6082	metab_6082	0.38224870440700004	0.4038	0.991701	3.83889	3.81378	3.8917149901499997	3.90705	3.80829	3.8750960930000002	3.7007827451899997	3.9147667945399998	3.86007	3.8857960390499997	3.8135	3.76801
metab_9573	metab_9573	0.574618	0.4328	0.99169	6.89204	6.71503	6.88438	6.900306088410001	6.82017	6.941464346489999	6.8065	6.587989433740001	6.6676211703499995	6.87087	6.871085730090001	7.005641589570001
metab_12286	metab_12286	0.43258332907200003	0.4586	0.99169	3.9713841022000005	4.00934	4.0181392021699995	3.9781678868199997	3.99156	3.8600018797800004	3.8997095319199997	4.054985503969999	3.8674	4.03064	3.82625	3.9466610038099996
metab_9836	metab_9836	0.56026	0.1085	0.991652	4.43327	4.43875	4.4688111813599996	4.43025	4.42718	4.39293	4.33094	4.38096	4.43394	4.374720475899999	4.45621	4.3949
XMP	XMP	0.252633	0.8675	0.991648	4.35483	5.434214936830001	5.01682	4.37214	5.30903	4.96682	4.724120891569999	4.25596	4.9626	4.93503	5.31891	5.01417
metab_9546	metab_9546	0.287127	0.8797	0.991636	5.05549	3.9670383244300003	4.51763	4.2546236537099995	3.98688	4.04168	4.74616	4.53	3.82492	3.83203	4.40715	4.26795
metab_6874	metab_6874	0.589133	0.1867	0.99162	5.628872488019999	5.70888	5.751712818180001	5.79847	5.68314	5.79506	5.73262	5.6682802709599995	5.6327420548500005	5.63215	5.67631	5.74051
metab_9575	metab_9575	0.298073	0.6353	0.99159	3.8008941519099997	3.6778324921199994	3.75795	3.9354806983099997	3.82436	3.83325	3.60695	3.71651	3.7285407854900003	3.7771100666300006	4.01076	3.7992352015699993
metab_12013	metab_12013	0.305893	0.6413	0.991587	4.291928412790001	4.555685650819999	4.45278	4.28744	4.476130895280001	4.32178	4.33737	4.19303	4.43691	4.58187	4.2089	4.40938
metab_6426	metab_6426	0.426266	0.6753	0.991543	4.81159	4.713587253380001	4.926128751369999	4.9669436307699995	4.794551112930001	4.87653	5.204933040169999	4.559274337280001	4.78304	4.72307	4.76224	4.80998
metab_788	metab_788	0.7143771966329999	0.8874	0.991521	2.92563	3.56802	3.9192674116300004	3.8629340474800005	3.78614	3.8755139165099997	3.5058555739199995	2.96524	3.94922	3.74634	3.6638296335300002	3.92034
metab_3752	metab_3752	0.5073510720359999	0.2935	0.991521	5.46394	5.402305404500001	5.45402	5.4230316505400005	5.3962160277499995	5.41308	5.19384	5.370941917940001	5.43501	5.37514	5.455047330419999	5.4465088356699995
metab_8072	metab_8072	0.385244	0.5633	0.991519	4.9895367964999995	5.0913421563800005	4.92094	4.98732	5.041322534030001	5.386805339330001	5.00979	4.98329	5.00573	5.0992566321199995	4.9715241507300005	5.09211
metab_9902	metab_9902	0.292235	0.6979	0.991507	4.26308	4.03436	4.28991	4.14607	3.82334	4.17098	4.06917	4.23353	4.15084	3.8447545346699994	4.05749	4.1582558573699995
Dihydrocaffeic acid	Dihydrocaffeic acid	0.569721	0.5604	0.991492	6.87392	7.168340423160001	7.235835765219999	7.230961821289999	7.26827	7.2451	7.067426806939999	6.7252	7.241007323380001	7.216826920680001	7.15675	7.2475378177100005
Lpc(18:1)	Lpc(18:1)	0.735855	0.1503	0.99144	7.939899695439999	7.8842063510800005	7.738649098330001	7.76598	7.84241	7.7921	7.83415	7.63226	7.72606	7.82475	7.75929	7.7807121736000004
metab_13106	metab_13106	0.45321724697899995	0.4186	0.991416	5.24115	5.36672	5.38254	5.424398418919999	5.243270083500001	5.496161256869999	5.41367	5.393324472430001	5.29514	5.33847	5.1732951403300005	5.26211
metab_8633	metab_8633	0.323361	0.7147	0.991411	4.2104724208199995	4.06994	4.11148	4.08933	3.9492166467300005	4.02045	4.09098	3.65859	4.06267	3.9893380885800003	4.23927	4.201720139040001
2-aminoacetophenone	2-aminoacetophenone	0.546342	0.5854	0.991409	5.3465	5.54848	5.621298556699999	5.69057	5.66616	5.6509042124099995	5.50204	5.21663	5.64848	5.6057	5.58634	5.672837981340001
metab_13131	metab_13131	0.193602	0.8689	0.991389	3.97945	4.6410695979800005	4.80055	4.7612	4.25122	4.74312	3.8823141966500003	5.28417	4.58845	4.5375996357999995	4.21134	4.43379
metab_10270	metab_10270	0.359702	0.7102	0.991388	5.609025041719999	5.86871	5.95423	5.95015	6.036573156819999	6.11241	5.38108	5.804865453780001	6.1667619042699995	6.0661719748300005	5.98688	5.81803
metab_12589	metab_12589	0.387494	0.5805	0.991381	4.9671350606999995	4.90891	4.881808148319999	4.97127	4.7027061128800005	4.80803	4.56996	5.029731132209999	4.85218	4.83712	4.83405	4.86468
metab_10735	metab_10735	0.433492	0.6469	0.991376	7.17975	6.92822	6.74891	6.8054751285099995	6.75027	6.6332761843800006	7.19551	6.582896616980001	6.73249	6.92986	6.57736	6.67227
metab_10653	metab_10653	0.594386	0.3627	0.991331	7.70461	7.49302	7.4874969601300005	7.441604990439999	7.471896674319999	7.39153	7.65863	7.290886802799999	7.3581	7.3838267034300005	7.48873	7.41837
metab_6294	metab_6294	0.122882	0.9039	0.991311	2.98194	2.2010551908099996	2.29288	2.74559	2.3549	2.6169	2.14156	2.82976	2.2768	2.21835	2.84987	2.7413
metab_5643	metab_5643	0.238587	0.7788	0.9913	4.04668	4.39098	4.20505	4.27332	4.35315	4.24844	4.120811666640001	3.7551945436800005	4.31152	4.27213	4.6438706302499995	4.192391478459999
metab_9967	metab_9967	0.514782	0.1743	0.991266	4.42546	4.298199757769999	4.35422	4.32972	4.32736	4.368993603490001	4.32327	4.27994	4.39482	4.27384	4.3130744430800005	4.29594
metab_6187	metab_6187	0.785992	0.01073	0.991265	5.523405426699999	5.50706	5.49077	5.50681	5.4559	5.4844508773000005	5.414938148919999	5.4608	5.44341	5.47625	5.475912050630001	5.41079
metab_9471	metab_9471	0.5033713758380001	0.3506	0.991241	5.27654	5.4014646201900005	5.35871	5.3392358378099996	5.36308	5.45814	5.174122097990001	5.20879	5.37742	5.3988	5.34106	5.412024310630001
Pe(17:0/0:0)	Pe(17:0/0:0)	0.37979590544799996	0.5954	0.991225	5.886895985800001	5.58777	5.78111	5.661614574830001	5.6823	5.585668714750001	5.88676	5.495529156919999	5.50667	5.43805	5.79762	5.76123
metab_243	metab_243	0.424801	0.8076	0.991216	3.6943355690699993	3.3985	3.65663	3.73181	3.65478	3.72058	4.134320159750001	3.450992328380001	3.72347	3.41882	3.3399472259400005	3.5954744616500003
metab_11886	metab_11886	0.639312	0.1958	0.991214	6.33891	6.34982	6.3897036840100006	6.38998	6.38501	6.388400638709999	6.24843	6.1533149407200005	6.396566773069999	6.35089	6.37174	6.384262339299999
metab_6380	metab_6380	0.55894	0.1093	0.991207	4.11192	4.0669482949099995	4.12607	4.1211	4.06753	4.07036	4.08547	4.04522	4.07276	4.056608854709999	4.10292	3.98451
metab_13377	metab_13377	0.44336796129100003	0.4539	0.991205	5.048636094119999	4.77026	4.903348347900001	4.9426233686800005	4.74757	4.92387	4.98491	4.815285043269999	4.80287	4.80915	4.77708	4.88576
Cinncassiol A	Cinncassiol A	0.605527	0.1944	0.991191	5.454396731849999	5.453793273960001	5.44657	5.44836	5.3995	5.49357	5.27246	5.478088124330001	5.35583	5.452867390980001	5.4623464111599995	5.38692
metab_10481	metab_10481	0.47579712093000004	0.5681	0.991178	6.83578	7.18423	7.23019	7.02261	7.3129450902999995	7.259323795289999	6.78591	6.95325	7.29538	7.08041	7.1110797445500005	7.2435644002699995
metab_5686	metab_5686	0.305968	0.8169	0.991169	4.15909	5.00305	4.999321746190001	5.037051920540001	5.13902	4.87497	4.380435224049999	4.730695482330001	5.02528	4.75223	5.03526	5.03093
metab_3900	metab_3900	0.277816	0.7654	0.99116	4.4163719948199995	4.826185667980001	4.81182	4.77535	4.728197722130001	4.27263	4.31744	4.33404	4.61499	4.75031	4.88788	4.679546240880001
metab_10133	metab_10133	0.487728	0.2617	0.991152	4.423712281869999	4.39824	4.36078	4.36355	4.421998898969999	4.48202	4.36418	4.32621	4.35653	4.4604303956099995	4.278412352019999	4.42968
Erinacine C	Erinacine C	0.5913450148780001	0.8148	0.991145	4.6386309398900005	5.272	4.90361	4.90246	4.98654	5.11272	4.59084	5.6500994138800005	4.75547	5.11776	4.7820182656300005	4.65257
metab_10080	metab_10080	0.559972	0.1564	0.991143	4.71581	4.60487	4.62831	4.63025	4.55041	4.6419348419099995	4.53253	4.6135	4.58679	4.5750834547000006	4.638627956230001	4.58204
metab_3116	metab_3116	0.336616	0.7340000000000001	0.991057	3.7321843710400002	3.7555184276599998	3.72272	3.5138112684800005	3.61896	3.79827	3.2537	3.75548	3.6449298990900005	3.71533	3.8661272295699995	3.7044630955800004
metab_863	metab_863	0.41092496315899996	0.3319	0.991056	3.4221411703799998	3.4342406047400003	3.4350067047299997	3.4452003706300003	3.6025596401699995	3.4553424407699995	3.3743687712800003	3.46179	3.44425	3.45164	3.43991	3.43607
metab_5514	metab_5514	0.5269266030390001	0.6782	0.990976	5.04316	5.41884	5.5315279002699995	5.5089401026800005	5.5494125071700005	5.52822	5.28344	5.014496106269999	5.525173038559999	5.483927237810001	5.43231	5.54643
metab_6174	metab_6174	0.47366541805699997	0.4367	0.990962	4.99818	4.931408836569999	4.96271	5.03185	4.9344	5.01522	4.97489	5.03127	5.0171744470499995	4.82435	4.72083	5.03277
Sophoraflavanone G	Sophoraflavanone G	0.32838684129900003	0.7337	0.990951	5.19491	5.3133880951300005	5.3774	5.50972	5.488	5.6042	4.79474	5.66087	5.566497006790001	5.45186	5.27995	5.44085
Propafenone glucuronide	Propafenone glucuronide	0.429303	0.6066	0.990918	5.30265	5.0339829293300005	4.92099	4.974732637280001	5.11772	5.03971	5.27494	4.8515	4.89697	4.99791	5.16543	4.92439
GPCho(22:5/16:1)	GPCho(22:5/16:1)	0.731541	0.6857	0.990897	7.02852	7.101838850619999	6.87052	6.7116	6.565502026490001	6.58825	6.97544	7.216130584560001	6.65278	6.517706800519999	6.61156	6.52248
metab_10687	metab_10687	0.49515000719400004	0.5245	0.990876	4.67012	4.50417	4.61444	4.61466	4.49991	4.7123	4.48398	4.35783	4.613838954009999	4.55119	4.65264	4.7086
metab_10731	metab_10731	0.6808587083600001	0.8376	0.990862	3.48696	3.4846747655800003	3.8520655833199995	4.01968	4.00308	4.133093747069999	3.36064	3.70167	4.03583	3.6285060628900005	3.84689	4.194657619019999
metab_10513	metab_10513	0.23352175879999998	0.8293	0.990856	4.53024	4.37681	4.63838	4.61438	4.51283	4.234	4.20716	5.01837	4.5187	4.7399392981699995	3.76478	4.408085819569999
2-amino-2-methylpropan-1-ol	2-amino-2-methylpropan-1-ol	0.550592	0.5918	0.990814	6.031395499199999	6.29951	6.36495	6.4113463804699995	6.431568771369999	6.34453	6.2390150022599995	5.839474013609999	6.37947	6.34953	6.33247	6.39485
15-keto-protaglandin f2alpha	15-keto-protaglandin f2alpha	0.51876	0.4481	0.990808	6.1865	6.310499093350001	6.32635	6.19754	6.16903	6.0131956976600005	5.99473	6.09915	6.045180906970001	6.111217570449999	6.31632	6.29834
metab_2094	metab_2094	0.233687	0.7629	0.990808	3.6653095858199998	3.2562720184599994	3.7665994653300006	3.69731	3.7981116685600003	3.35408	3.67187	3.71948	3.4746700584300005	3.40842	3.5842982109300006	3.4828
metab_10555	metab_10555	0.705057	0.06412000000000001	0.990791	5.7821	5.7284508248699995	5.7811606739600006	5.73342	5.74291	5.76388	5.60074	5.7333862585899995	5.71432	5.67102	5.745315490009999	5.75008
metab_10392	metab_10392	0.652445	0.141	0.990779	5.79017	5.86893	5.85948	5.86867	5.85181	5.895603287569999	5.7622774771800005	5.67304	5.847945023019999	5.813638549369999	5.84477	5.87244
metab_10905	metab_10905	0.44873065401999995	0.4019	0.990715	4.86583	4.55036	4.72722	4.758207478419999	4.7644945100300005	4.76948	4.74626	4.636352312880001	4.67487	4.73458	4.77766	4.59802
metab_9572	metab_9572	0.633454	0.4933	0.990682	7.21277	6.840799259730001	7.10538	7.120088007580001	7.10401	7.1133353034399995	6.988663665710001	6.69992	6.990992704380001	7.0716	7.0765917713699995	7.27582
Dehydrovomifoliol	Dehydrovomifoliol	0.641913	0.2566	0.990674	5.274947897230001	5.28068	5.262694184690001	5.205358427609999	5.24318	5.25753	5.11058	5.38828	5.17169	5.2094	5.190694028419999	5.16026
metab_5185	metab_5185	0.301449	0.7712	0.99062	3.6024868863699995	4.26375	4.20072	4.04554	4.0687174834599995	4.12576	4.298125632580001	3.6421386691000004	4.02876	4.06048	3.99064	4.0557659497600005
metab_11549	metab_11549	0.532732	0.8545	0.990616	4.0048	3.4692565882199995	3.1766440020899998	3.3938913384599996	2.99754	3.42026	3.4387480971300004	3.72872	2.99434	3.37824	3.5092199112599998	3.21761
metab_8326	metab_8326	0.567479	0.11	0.990615	4.093692809969999	4.03957	4.02665	3.9918100309199995	4.077011872130001	4.06516	3.9739881078900003	3.9858979562199996	4.0409505048300005	3.9757	4.0629462708599995	4.02708
PE(DiMe(13,5)/18:1(9Z)-O(12,13))	PE(DiMe(13,5)/18:1(9Z)-O(12,13))	0.662536	0.6843	0.990585	5.929703216390001	6.47468	6.093283616930001	5.96189	5.91567	5.9515420076400005	5.74196	6.44869	6.11962	5.8779268264199995	5.95299	5.84361
metab_9241	metab_9241	0.5423053416470001	0.8538	0.990575	3.95093	4.20789	4.67828	3.9682418074199997	4.3821430569099995	4.91298	3.8899	4.118319845669999	4.75653	4.5920687648100005	3.94624	4.54941
metab_10655	metab_10655	0.570765	0.3111	0.990566	5.958830885349999	5.83367	5.8165	5.81016	5.81027	5.752268534550001	5.955481399480001	5.63865	5.73079	5.764726713969999	5.82665	5.73202
metab_9160	metab_9160	0.213055	0.8322	0.990539	4.5129	3.53924	4.38313	4.1957	3.8775914887800003	4.226259042240001	3.94722	4.27791	3.69532	4.25837	4.363962420219999	3.95752
metab_9867	metab_9867	0.458995	0.3848	0.990528	4.09665	4.01143	3.9843578284300007	4.08326	3.93947	3.95958	3.99212	3.9813	3.9735860439199997	4.101858384180001	3.9418	3.85497
metab_914	metab_914	0.580798	0.527	0.990528	5.793333670369999	5.975997362519999	6.06318	6.10191	6.10324	6.068	5.96514	5.614251525989999	6.063560216980001	6.03635	5.99532	6.09014
2-Linoleoylglycerol	2-Linoleoylglycerol	0.41250424836800004	0.6449	0.990495	6.1326457337999996	5.62412	5.59545	5.56523	5.59123	5.577747889430001	5.95285	5.539743110340001	5.4971702144700005	5.53324	5.605264673380001	5.63453
metab_13217	metab_13217	0.350535	0.5972	0.990469	4.40943	4.123292795809999	4.1762866792699995	4.22626	3.9791351864599998	4.26998	4.079582493309999	4.358905468780001	4.07049	4.1421	4.10239	4.18943
(R)-1-O-[b-D-Glucopyranosyl-(1->6)-b-D-glucopyranoside]-1,3-octanediol	(R)-1-O-[b-D-Glucopyranosyl-(1->6)-b-D-glucopyranoside]-1,3-octanediol	0.44655582151900003	0.6264	0.990467	5.00946	5.432162462769999	5.28435	5.29524	5.2308328490800005	5.21608	4.83445	5.4497658094500006	5.17574	5.2782087104699995	5.2181497308800004	5.2112
metab_7808	metab_7808	0.524452	0.4341	0.99045	4.50317	4.50777	4.43768	4.23967	4.3148917965099995	4.3858937541000005	4.32536	4.315756174240001	4.33669	4.48808	4.35593	4.31679
Benzofuran	Benzofuran	0.574634	0.5492	0.99043	6.08053	6.3644899411899996	6.43748	6.43452	6.4698919115999995	6.456730717590001	6.25331	5.95025	6.44668	6.42204	6.35673	6.446149351310001
metab_9746	metab_9746	0.548826	0.1387	0.990418	4.1427179250199995	4.03	4.01236	4.10735	4.04485	4.08085	3.97963	4.0289760895699995	4.06097	4.02513	4.07055	4.01876
metab_12942	metab_12942	0.6452981850949999	0.2077	0.990408	6.3775	6.41977	6.48474	6.54718	6.3905397631500005	6.561558730880001	6.453765831139999	6.50522	6.36063	6.32125	6.32099	6.4512830263600005
metab_9946	metab_9946	0.738186	0.02122	0.990381	5.130737449930001	5.04177	5.137573188719999	5.0622	5.09408	5.09848	5.01788	5.01951	5.06986	5.07087	5.0517	5.039766778500001
Pe(p-18:0/0:0)	Pe(p-18:0/0:0)	0.45608737346199996	0.6244	0.990351	5.78572	6.28715	6.274333884959999	6.2969538285899995	6.36897	6.29327	5.84105	6.04926	6.25304	6.3142	6.1427243787900006	6.350718335340001
metab_1813	metab_1813	0.234818	0.757	0.990326	3.23698	3.5027716059599996	3.56052	3.42047	3.05582	3.07206	3.3164460882599998	3.3364186592299996	3.30903	3.10628	3.1503933445300003	3.43458
metab_5296	metab_5296	0.47731319065899996	0.2832	0.990312	4.17077	3.99953	4.12805	4.217135695480001	4.11749	4.13875	4.11011	4.14971	4.11625	4.067504422290001	4.06197	4.030537878830001
Pe(22:5/0:0)	Pe(22:5/0:0)	0.5522205614060001	0.4608	0.990271	6.80256	6.64356	6.59296	6.44165	6.517420647100001	6.46814	6.78494	6.33449	6.464537538019999	6.587381763860001	6.45241	6.4577438025300005
metab_10984	metab_10984	0.239039	0.8785	0.99025	4.34755	4.25109	4.52018	4.0981009665300006	3.4702	4.5429236699699995	3.3873027281700003	4.5759	4.10647	4.809397848130001	4.090087006509999	4.01741
Pipecolic acid	Pipecolic acid	0.593913	0.5087	0.990238	6.131568805040001	6.308621660669999	6.39558	6.44755	6.46353	6.36077	6.28876	5.92574	6.38625	6.331810460669999	6.35784	6.4447
metab_3678	metab_3678	0.515043	0.5851	0.990212	5.410711739530001	5.85867	5.56409	5.679454711900001	5.6567	5.54731	5.23852	5.6368722159599995	5.54266	5.79941	5.651097653069999	5.51495
metab_3743	metab_3743	0.629718	0.4242	0.99017	6.19117	6.11945	5.99253	5.89701	5.969614665519999	5.83957	6.11974	5.85933	5.88601	6.042438606619999	5.8955164909599995	5.85302
metab_5126	metab_5126	0.485084	0.5382	0.990139	4.524462735369999	4.66977	4.708759490219999	4.63889	4.67647	4.77405	4.52629	4.34743	4.78354	4.636136186130001	4.704703568399999	4.71453
metab_384	metab_384	0.292956	0.7562	0.990111	4.95412	4.814959172230001	4.93922	4.9853147926300005	4.375238099180001	5.0563	4.862519402869999	5.27077	4.74517	4.560571337240001	4.50061	4.895
N,N-Dimethylarginine	N,N-Dimethylarginine	0.567639	0.782	0.990044	5.8762321679600005	6.731496764330001	6.76648	6.72688	6.87788	6.795548902439999	6.190543046849999	5.8499	6.873430025339999	6.825479125759999	6.7577	6.878136017080001
metab_74	metab_74	0.528001	0.3065	0.990009	4.634328336409999	4.53768	4.61525	4.67818	4.52946	4.62643	4.59748	4.61082	4.64593	4.496171937340001	4.41419	4.58196
Glu-Arg-Pro	Glu-Arg-Pro	0.578011	0.9425	0.989994	2.15974	5.61242	5.26714	4.9596070792599996	5.6359631313400005	5.74742	4.790613195430001	3.23541	5.43657	5.56693	5.08161	4.97932
L-(+)-Citrulline	L-(+)-Citrulline	0.583782	0.8591	0.989983	3.9243826555199997	4.20813	4.38372	3.7104899809400003	4.302224400000001	4.6297530043699995	4.34588	3.7035995949699996	4.10041	4.12537	3.68171	4.94638
metab_7917	metab_7917	0.605993	0.2037	0.989972	5.26815	5.27989	5.29367	5.268794676230001	5.2904	5.30641	5.15	5.08186	5.30798	5.24987	5.298513806630001	5.30081
metab_5581	metab_5581	0.346426	0.8103	0.989959	3.85213	4.86826	4.7406791427599995	4.76477	4.9601183659300006	4.90298	4.55415	4.68257	4.93123	4.728820119780001	4.2491104366400005	4.658043473119999
metab_5218	metab_5218	0.41778298891099996	0.8062	0.989954	3.99338	4.89073	4.25242	4.05794	4.64131	4.44521	4.26494	4.03304	4.5728	4.607582752230001	4.45183	4.088441690440001
metab_3658	metab_3658	0.570401	0.2991	0.989911	5.21538	5.05219	4.94198	5.004347589030001	4.98563	5.13038	5.04967	4.96669	5.00173	5.00297	5.07468	4.9254392633899995
Deoxycholylarginine	Deoxycholylarginine	0.8695834324089999	0.005422	0.989861	5.82507	5.81187	5.842379868459999	5.84988	5.76603	5.81583	5.73593	5.7771975937599995	5.74523	5.75496	5.8075	5.74178
metab_983	metab_983	0.696969	0.08359	0.989827	5.360272273450001	5.2758	5.31507	5.34546	5.22519	5.32612	5.20627	5.3253	5.21356	5.22019	5.28229	5.27548
metab_5505	metab_5505	0.617685	0.7119	0.989811	4.34843	4.4086	4.88423	4.617924895340001	4.749	4.66858	4.5485	4.15626	4.69333	4.61645	4.57693	4.80562
metab_8754	metab_8754	0.28963	0.794	0.989807	4.02803	4.66844	4.36574	4.39805	4.50946	4.521817602790001	3.66724	4.62167	4.466835671459999	4.47874	4.47792	4.50891
Penitrem D	Penitrem D	0.43137225318000005	0.7156	0.989782	7.31138	6.79058	6.63295	6.720930194430001	6.596245948380001	6.46339	7.31094	6.41617	6.60275	6.79272	6.49101	6.49243
Lepidiumterpenyl ester	Lepidiumterpenyl ester	0.326353	0.7464	0.989755	4.4158705318099996	4.78443	4.83018	5.00917	4.84704	4.812689644630001	4.2451683642199995	5.1839677256800005	4.65756	4.79615	4.81849	4.70383
Chlorfenethol	Chlorfenethol	0.570655	0.268	0.989678	4.83706	4.75474	4.7542685021399995	4.75309	4.617293736630001	4.76799	4.74829	4.81194	4.64022	4.601325655859999	4.689074504840001	4.69552
metab_2865	metab_2865	0.404526	0.7352	0.989637	4.85136	4.21189	4.1715	4.5718	4.47566	4.3524789021900006	4.4872833199199995	4.660944402519999	4.43177	4.20534	4.47539	4.09611
Methyl 2-amino-3-(4-chlorophenyl)propanoate	Methyl 2-amino-3-(4-chlorophenyl)propanoate	0.507207	0.4247	0.989602	5.119790021469999	4.91496	5.02579	5.15522	4.86189	4.92811	5.06934	4.9135	4.9672	4.824258163380001	4.88149	5.04058
metab_12127	metab_12127	0.7301571592120001	0.04962	0.989591	4.3655197357899995	4.337250168030001	4.28896	4.28166	4.3612945000400005	4.30491	4.252050628419999	4.32741	4.25404	4.2483	4.31135	4.27446
metab_10841	metab_10841	0.6791470909690001	0.1171	0.989559	5.4921	5.44522	5.48167	5.4266923697200005	5.466374791540001	5.44179	5.35644	5.27283	5.41335	5.41469	5.481603081259999	5.471539290319999
metab_1294	metab_1294	0.423339	0.8294	0.989553	3.87489	4.13112	4.14763	4.23231	4.31035	4.001345455280001	4.47855	3.28827	3.9096814884599995	4.01121	4.30459	4.44787
metab_777	metab_777	0.5153558912380001	0.6714	0.989547	4.479717599100001	4.87129	4.957966996090001	4.977230359030001	5.016	4.9700567821599995	4.70392	4.46548	4.98176	4.93882	4.90396	4.97127
2-Hydroxy-6-[(8Z,11Z)-pentadeca-8,11,14-trien-1-yl]benzoic acid	2-Hydroxy-6-[(8Z,11Z)-pentadeca-8,11,14-trien-1-yl]benzoic acid	0.5549055820809999	0.6972	0.989513	5.26252	5.19124	4.97626	5.126686622619999	4.92562	4.8412467675999995	4.54233	5.38044	4.97217	5.19269	4.97811	4.9378813484699995
metab_5320	metab_5320	0.9542785082549999	0.8985	0.98951	3.3545694939899997	3.36667	4.61789	4.6008455256800005	4.0747931604000005	4.0075188832499995	3.3068	3.5712916681099998	4.50318	3.63253	4.11214	4.646474202219999
metab_3941	metab_3941	0.38730885869099996	0.5807	0.989487	4.47861	4.86674	4.80435	4.8455	4.787800902240001	4.75245	4.3977969668800005	4.746371058859999	4.81783	4.837363455369999	4.730226051730001	4.70756
metab_622	metab_622	0.380251	0.6634	0.989476	5.3171519513300005	5.827469121869999	5.77962	5.73074	5.82294	5.72977	5.15276	5.523461553280001	5.7863658423099995	5.8187	5.817852669630001	5.74961
metab_1563	metab_1563	0.46584248532300004	0.8340000000000001	0.989465	4.73107	6.02738	6.14657	6.00608	6.18825	6.213272837919999	5.10924	5.4956914373300005	6.1841875450999995	6.00816	6.05745	6.082450538890001
metab_8533	metab_8533	0.730137	0.03586	0.989457	4.88244	4.9324	4.92542	4.945041857280001	4.95062	4.955620222209999	4.82842	4.81773	4.91255	4.91362	4.89702	4.91226
metab_3141	metab_3141	0.713942	0.09341	0.989448	5.329493215169999	5.31415	5.32084	5.35673	5.2148	5.30353	5.193726130330001	5.2882011670399995	5.27709	5.26583	5.30929	5.174079315219999
Capsidiol	Capsidiol	0.302206	0.7942	0.989423	5.02035	6.171952312979999	5.68051	5.776009598990001	6.00781	5.9476177541299995	5.0069574475400005	5.68028	6.0467449676900005	6.04343	5.80851	5.652608270780001
NeuNGc	NeuNGc	0.338228	0.7583	0.989407	6.552429214019999	5.69905	5.89405	6.34961	6.041387215009999	5.71501	6.64451	5.70574	5.7869780211699995	5.70031	6.052885471690001	5.97538
metab_2329	metab_2329	0.594567	0.1826	0.989407	4.74238	4.6042284467500005	4.70464	4.80001	4.74932	4.72222	4.73968	4.718198575490001	4.66779	4.63162	4.6773	4.5852254837199995
N,n-Dimethylguanosine	N,n-Dimethylguanosine	0.324711	0.7874	0.989356	5.458086035619999	6.36559	6.07828	5.84045	6.12488	6.2105472827199995	5.0379541006199995	5.91584	6.25995	6.25612	6.2244938019700005	5.99746
Isoquinoline	Isoquinoline	0.586022	0.4202	0.989318	5.12292	5.27981	5.41203	5.37181	5.42396	5.40681	5.26303	5.04815	5.378186936360001	5.32539	5.30847	5.349792128490001
metab_11707	metab_11707	0.437841	0.5436	0.989273	3.9139	3.93994	3.6137755981599997	3.80027	3.79416	3.8675042574000003	3.59664	3.8533569409599995	3.7147294120699996	3.7925936909400004	3.85195	3.8751367784800004
metab_9058	metab_9058	0.591554	0.3273	0.98927	6.19266	6.2455714887800005	6.1479016383700005	6.07549	6.10702	6.13945	6.00018	5.85383	6.230453486189999	6.2452250538100005	6.0853934472399995	6.09254
metab_3708	metab_3708	0.593887	0.5931	0.989261	7.5065317487600005	7.04307	6.811497865390001	6.94523	6.854437848990001	6.74591	7.2843	6.844905156369999	6.74508	6.91007	6.8546524808000004	6.8131060134000005
metab_9539	metab_9539	0.49006149610699995	0.6496	0.989229	5.6711978174699995	5.0465505208899994	5.29817	5.10134	5.06703	5.00895	5.36483	5.22913	4.98754	5.04167	5.21465	5.01875
metab_172	metab_172	0.39268496806599995	0.4992	0.98922	3.95653	3.7360895760400004	3.7888098186300003	3.93635	3.9419147520899998	4.01354	3.7761849120999997	3.8824365132699996	3.9253143818300003	3.75269	4.00111	3.78424
metab_13358	metab_13358	0.605291	0.6138	0.98921	5.89772	6.037201284380001	6.17077	6.21715	6.235644370499999	6.14446	6.2657387049099995	5.4914494529999995	6.143263397799999	6.09486	6.1061	6.20658
metab_13418	metab_13418	0.565002	0.1739	0.989197	4.0636216456400005	4.03704	4.039497644690001	4.1480034643199994	4.0726139661500005	4.077683444040001	3.9336292249800002	4.07296	4.09673	4.01148	3.99175	4.06835
metab_7509	metab_7509	0.361151	0.7398	0.989197	5.807848228759999	6.35219	6.374471782840001	5.8251514252900005	6.5188	6.331238154269999	5.70046	5.64102	6.4766354353299995	6.316361994709999	6.39924	6.27678
metab_7424	metab_7424	0.280629	0.8374	0.989183	3.4142	3.7137684608599995	3.78846	3.4155140948100002	3.9353013363800002	3.92012	3.0483134015499997	3.2527424015099995	3.97849	3.9596287159900005	3.9093263809599996	3.79834
metab_7327	metab_7327	0.38831315094700003	0.9325	0.989136	2.53921	3.98951	4.137035908550001	2.55648	4.41966	4.45036	4.35895	2.4406580639400004	4.2045	3.85325	3.26189	3.73079
metab_9937	metab_9937	0.637574	0.257	0.989128	4.4132	4.294586306549999	4.32223	4.34114	4.31992	4.2488161793699994	4.299456130569999	4.35852	4.17852	4.345404827099999	4.29723	4.1747370011800005
metab_12228	metab_12228	0.39337952938500004	0.8192	0.989119	3.4081832522799997	3.84579	3.51336	4.00577	4.25144	4.135285472950001	4.0399474152599995	3.4730429689399998	3.60411	3.6800550097300007	3.9686942049800003	4.14501
metab_11427	metab_11427	0.800736	0.1118	0.989079	6.65602	6.756580087250001	6.786535378069999	6.8288723523399995	6.817073016290001	6.813513400730001	6.666338538860001	6.55011	6.775507928810001	6.736017800700001	6.727468770669999	6.75471
Daphnoretin	Daphnoretin	0.6912339182680001	0.09572	0.989071	5.16362	5.1069906633999995	5.10979	5.10398	5.11505	5.1463	5.00369	4.96441	5.0944	5.08789	5.15697	5.10115
metab_7144	metab_7144	0.226675	0.8726	0.989071	3.9734151552499997	5.17862	5.04268	5.076888700980001	5.0948391833199995	5.28137	3.6021384514699997	5.3677033411199995	5.1920998128099995	5.19224	4.91548	5.052932387119999
metab_4597	metab_4597	0.556974	0.282	0.989062	4.16296	4.127794508459999	4.07231	3.9839174699199997	4.18995	4.14724	3.94869	4.10008	4.05696	4.10463	4.103775506130001	4.09964
2-Hydroxybutyric acid	2-Hydroxybutyric acid	0.38988700992499997	0.7822	0.989046	4.30207	5.18192	4.804731975299999	4.59439	4.80666	4.79077	4.03026	4.813180597180001	4.84979	4.9614866719999995	4.8057	4.7117
metab_2523	metab_2523	0.660389	0.3065	0.98903	5.97172	5.87172	5.96954	5.94158	5.85028	5.943886754069999	5.96478	6.08935	5.75746	5.81495	5.80253	5.727956906980001
Glycerophospho-N-Arachidonoyl Ethanolamine	Glycerophospho-N-Arachidonoyl Ethanolamine	0.741305	0.1798	0.989026	6.72382	6.61058	6.44439	6.46533	6.5591	6.56113	6.476673089759999	6.37605	6.464823335519999	6.5524116793900005	6.54547	6.520784712109999
metab_9249	metab_9249	0.422126	0.6032	0.988919	5.8265561868599995	5.45146	5.71874	5.60026	5.6461873775099995	5.326279122880001	5.85938	5.30521	5.40391	5.3415	5.6914979055299995	5.5938
metab_11112	metab_11112	0.609637	0.1906	0.988875	4.92799	4.84049	4.824	4.884680235069999	4.84035	4.80785	4.89795	4.6583	4.80512	4.764906742769999	4.86118	4.8129
metab_11413	metab_11413	0.6588682776470001	0.1738	0.988862	4.98311	5.004134715899999	5.0570158891300006	5.09481	4.96643	5.05955	4.92565	4.8331	5.02684	5.00853	5.0129726336500005	5.0253716190199995
metab_1391	metab_1391	0.598892	0.2649	0.988849	4.40381	4.39602	4.5447447925699995	4.51391	4.51013	4.53299	4.36453	4.31329	4.45662	4.494084988430001	4.46096	4.51516
metab_1928	metab_1928	0.43241303595200004	0.418	0.988839	3.88408	3.80234	3.7693471535400005	3.7456211828900003	3.6009847540099997	3.7779819979400004	3.7433	3.6595757545499996	3.7644191063699997	3.5877124780400003	3.7554475527800006	3.8136060080500003
metab_6951	metab_6951	0.358708	0.6361	0.988801	4.18589	4.1902441890699995	4.2095385828400005	4.70298	4.207779014130001	4.22135	4.12486	4.49834	4.23363	4.19398	4.1812	4.19454
metab_4815	metab_4815	0.439009	0.4454	0.988796	4.072168217240001	3.81852	4.000633944780001	3.8310715126199995	3.79012	4.0489404025699995	3.92558	3.8762876177900005	3.9397547245699998	3.8467617851599996	3.8159996028099994	3.89304
metab_49	metab_49	0.535106	0.3086	0.988793	4.364781733369999	4.254294166519999	4.27772	4.26864	4.24279	4.29176	4.19496	4.1629	4.11537	4.32657	4.37965	4.23299
metab_8361	metab_8361	0.57599	0.6991	0.988764	4.7732	5.11661	5.2714475512800005	5.25314	5.26475	5.2944	4.96359	4.56435	5.1783840456400005	5.29963	5.2584089262800005	5.35912
PC(PGF1alpha/16:0)	PC(PGF1alpha/16:0)	0.756061	0.4657	0.988743	6.33828	6.72034	6.42132	6.32267	6.31774	6.256806621440001	6.10676	6.60523	6.35098	6.2486	6.33967	6.29094
metab_4471	metab_4471	0.353071	0.6208	0.988674	4.0506	3.8471808420999998	4.02673	4.0670671682999995	3.8527284965699993	3.99158	3.80457	4.12016	4.13359	3.73802	4.032770043909999	3.7417540710500004
metab_8637	metab_8637	0.581073	0.2189	0.988642	4.482105531499999	4.4587697872800005	4.4318196918599995	4.34881	4.3259559561300005	4.36258	4.33808	4.250835191969999	4.31253	4.36646	4.4221	4.42272
metab_2822	metab_2822	0.653979	0.1991	0.988597	5.2905	5.18995	5.16181	5.0915	5.15362	5.1583391054300005	4.968100950669999	5.1539	5.15644	5.0721126527300004	5.155145612709999	5.18708
metab_7562	metab_7562	0.549567	0.2747	0.988582	3.9488008831199997	3.98802	3.9231987865800004	3.9433966333599995	3.87605	3.96836	3.72685	3.9557999484400006	3.9111354827800007	3.96679	3.9360560604000003	3.8768508218599997
Lpe(18:1)	Lpe(18:1)	0.7698493023559999	0.1784	0.988579	7.079521818099999	6.9568282661600005	6.8051	6.79887	6.956242241950001	6.90344	6.8594720140100005	6.687110587289999	6.819298910700001	6.854771120930001	6.9139907230199995	6.89277
metab_781	metab_781	0.56331	0.6045	0.988572	4.9617	5.34527	5.408886798819999	5.43403	5.45413	5.424565728769999	5.16872	4.91191	5.424213910340001	5.37841	5.33616	5.4454
3,4-Methylenedioxybenzoic acid	3,4-Methylenedioxybenzoic acid	0.482211	0.6697	0.988568	5.66696	6.354720418069999	6.12854	5.935914572050001	5.814814737280001	5.784161565700001	5.68984	5.633471957289999	5.68481	6.34605	6.03682	5.8918
metab_163	metab_163	0.653862	0.1064	0.988544	4.4436	4.45749	4.43597	4.4449828161800005	4.4130067866800005	4.51615	4.34881	4.49083	4.42176	4.31938	4.40858	4.41886
metab_2708	metab_2708	0.409648	0.5492	0.988544	4.57309	4.40471	4.26627	4.57123	4.4183009233699995	4.47819	4.19862	4.599996973780001	4.50993	4.26953	4.30273	4.52557
Indole-3-lactic acid	Indole-3-lactic acid	0.728425	0.3816	0.988522	7.39869	7.62593	7.73208	7.747791715269999	7.77371	7.72189	7.5646571290499995	7.209997897939999	7.71461	7.66945	7.61996	7.694072268230001
Z-Lly-fmk	Z-Lly-fmk	0.40898578161700005	0.6576	0.98851	6.44795	5.96204	5.99931	5.85551	5.908970199600001	5.858423103080001	6.27221	5.3919236999199995	6.0103	6.079528852799999	5.964272365889999	5.89873
Ravuconazole	Ravuconazole	0.5186029309100001	0.9234	0.988509	3.28233	3.9707881665300007	3.28898	4.961257102619999	4.78236	4.25269	4.16634	2.5159146619999997	4.97285	4.2175672317199995	4.81826	3.5691308649300004
Prostaglandin D2	Prostaglandin D2	0.519323	0.5132	0.988499	5.75781	5.367288701830001	5.61917	5.53994	5.40636	5.17754	5.426758135090001	5.47124	5.28104	5.31538	5.538958888740001	5.45746
metab_13388	metab_13388	0.664892	0.7368	0.988481	3.8981428430800005	3.93375	4.3521	4.38605	4.20261	4.22932	4.34081	3.5792494655800002	4.24062	4.15624	4.15807	4.23714
HT-2 Toxin	HT-2 Toxin	0.69057	0.2522	0.98847	5.822584481869999	5.82499	5.79272	5.776888807540001	5.78435	5.86325	5.52081	5.90987	5.722754997869999	5.7594295445300006	5.82151	5.73235
metab_7645	metab_7645	0.483169	0.3852	0.988412	3.9915	4.08511	3.9796663144699997	4.0558576867000005	3.9709549045099997	4.24998	3.91542	3.99469	4.000999117219999	3.9770082818400003	4.04056	4.12336
metab_7397	metab_7397	0.534755	0.7684	0.988403	3.69336	4.08129	4.24442	4.177393790219999	4.37046	4.26947	3.8506563852900006	3.77161	3.9790086417699997	4.16938	4.14969	4.62797
metab_10640	metab_10640	0.456694	0.5687	0.988384	5.14352	4.7240768085500005	5.0268873013699995	5.034614400290001	4.76025	4.75471	5.062176850309999	5.002639032419999	4.6888850590199995	4.82502	4.82295	4.69881
Sedoheptulose	Sedoheptulose	0.556644	0.4663	0.988372	6.56959	6.94267	6.77241	6.70427	6.981041982560001	6.79338	6.4708	6.44899	6.86951	6.9006360980600014	6.83486	6.7679139817100005
metab_6213	metab_6213	0.363242	0.7616	0.988366	3.7639577392900003	4.055509702069999	4.07435	4.1077116049699995	3.5665892895699995	4.15594	3.61864	4.16424	4.13832	3.9878464252900003	3.5074507393800003	4.0301269913499995
metab_3279	metab_3279	0.520415	0.5546	0.98836	5.685685900419999	5.813088983709999	6.00743	6.27004	6.04466	5.74677	6.07108	5.5961724980400005	5.79017	5.80094	5.99913	5.894748724709999
metab_267	metab_267	0.605978	0.5354	0.988311	5.315230849040001	5.528129099430001	5.615652614680001	5.65737	5.68086	5.56855	5.482299894990001	5.088970209599999	5.60903	5.54065	5.56728	5.68605
PE(PGF1alpha/22:2(13Z,16Z))	PE(PGF1alpha/22:2(13Z,16Z))	0.560099	0.7101	0.988305	5.009791615959999	5.57578	5.82707	5.71923	5.66927	5.54636	5.54462	4.91092	5.802882865269999	5.566158122490001	5.5768608553100005	5.55623
Lpe(18:2)	Lpe(18:2)	0.6819358073019999	0.3959	0.988257	6.897995381139999	6.604311871599999	6.473342112490001	6.4265	6.515194267590001	6.42457	6.69102	6.376397572969999	6.37961	6.4787546355900005	6.4976889388900005	6.45431
metab_5909	metab_5909	0.448015	0.5875	0.988235	5.86631	5.7149	5.86369	5.83711	5.452346110830001	5.943772310240001	5.7322697936199996	6.137901357790001	5.6093039969500005	5.51593	5.4974	5.779193791340001
metab_3464	metab_3464	0.720131	0.08762	0.988203	5.14948	5.02883	5.1238	5.07305	5.0214	5.11664	4.9731178396199995	5.04586	5.03026	5.12479	4.98734	4.9966775733499995
metab_5990	metab_5990	0.29139718360399997	0.7503	0.988187	3.77946	4.29378	4.207423360980001	4.38755	4.37377	3.8445274971900005	4.31943	3.81912	4.38029	4.17184	4.09598	3.80952
metab_1372	metab_1372	0.449802	0.4166	0.988161	3.6778144007699995	3.6331339120199995	3.58308	3.7636669344099998	3.56796	3.56702	3.48366	3.60043	3.5904799484300005	3.6396525189699998	3.48649	3.7359676002599995
Pc(16:1/0:0)	Pc(16:1/0:0)	0.795586	0.1752	0.988147	7.049652307000001	7.25466	7.016620153580001	7.0287166145899995	7.15546	7.01834	6.97058	6.813356714969999	7.061576002280001	7.111894249489999	7.0202	7.037714983939999
metab_5327	metab_5327	0.252138	0.8248	0.988114	3.4739005547199993	3.1412952670200003	3.3577431997000002	3.2581319570800003	2.83322	3.11551	3.2226837426099997	3.5925464498800004	2.9062187391600003	2.6263565660799997	3.22201	3.3816370206200004
metab_2468	metab_2468	0.662821	0.1038	0.988111	4.42951	4.46518	4.4032	4.457221656640001	4.465795095530001	4.52528	4.35356	4.35832	4.4121453195399996	4.36344	4.50377	4.4390706068900005
Lipoxin A4	Lipoxin A4	0.512018	0.5327	0.988104	5.9628541019500005	5.64584	5.695224143530001	5.6121713174300005	5.524532423359999	5.3529	5.6764900548599995	5.4433894261399995	5.40832	5.424340087590001	5.71007	5.72867
metab_7676	metab_7676	0.529888	0.4237	0.988088	5.25808	4.98661	5.01702	5.0241318347099995	4.81849	5.11945	4.947845976619999	5.17489	4.92297	4.91318	4.9172824016600005	4.98537
metab_1158	metab_1158	0.68373	0.1851	0.988076	5.513424279830001	5.6976422073399995	5.6131108350800005	5.65928	5.609217575440001	5.6210391168400005	5.536414756669999	5.366588052130001	5.553712608680001	5.614214970780001	5.6208	5.619
9S,10S,11R-trihydroxy-12Z-octadecenoic acid	9S,10S,11R-trihydroxy-12Z-octadecenoic acid	0.583448	0.4654	0.988045	7.09291	6.884190080619999	6.9838272651999995	6.85367	6.77879	6.5623595453100005	6.85929	6.55753	6.637112925469999	6.624144651569999	6.99373	6.988566711910001
metab_7827	metab_7827	0.301791	0.8384	0.988044	4.32118	5.62413	5.26299	4.86665	5.2198268707699995	5.31911	3.9420755517300003	5.04968	5.36539	5.45782	5.3332442460800005	5.09599
metab_1086	metab_1086	0.834645	0.031389999999999994	0.98802	5.14901	5.078294365530001	5.121916253419999	5.124920701540001	5.03031	5.04673	5.0266	5.09834	5.00076	5.0217554476499995	5.038528149009999	4.99773
4-Oxo-L-proline	4-Oxo-L-proline	0.418216	0.6199	0.987983	5.001043877930001	5.00566	5.11701	4.76554	5.097781035390001	4.97388	4.74396	4.5215642982199995	5.11028	4.91291	5.18861	5.121775941519999
metab_5102	metab_5102	0.7733	0.03655	0.987939	4.7372664035600005	4.78376	4.68533	4.70098	4.70155	4.74634	4.66475	4.632090655969999	4.612892517990001	4.69283	4.67663	4.7367
metab_5177	metab_5177	0.907325	0.00176	0.987914	4.8272	4.8035143602399994	4.80927	4.81988	4.78278	4.75292	4.70992	4.7683	4.74651	4.750896624069999	4.73847	4.73412
metab_6632	metab_6632	0.413693	0.8707	0.987913	3.8886089564599997	4.82579	5.1870668020599995	4.88293	3.9104930445199995	5.10478	4.76155	5.29184	4.6218716424599995	3.8966937790800005	3.88392	5.00742
metab_2425	metab_2425	0.6867532365189999	0.1758	0.987886	5.2153354820499995	5.1859137855699995	5.14895	5.11905	4.93898	5.100918108369999	5.06713	5.040136513769999	4.98682	5.09071	5.06473	5.0862
metab_13477	metab_13477	0.62778	0.3447	0.987737	5.44923	5.68275	5.72618	5.870442661619999	5.68241	5.83957	5.72827	5.687648252030001	5.56438	5.5393	5.57925	5.73079
metab_13085	metab_13085	0.444207	0.4291	0.987715	3.5715	3.76788	3.6676982509800005	3.7900631814699994	3.59338	3.58934	3.6838868420899997	3.4726596495099997	3.57985	3.72036	3.56681	3.68499
metab_8400	metab_8400	0.633176	0.7615	0.987715	4.05702	4.400547188459999	4.59681	4.593784369380001	4.54877	4.66568	4.345230570769999	3.7164307171599997	4.48755	4.66115	4.585377435530001	4.73536
2-Mercaptobenzothiazole	2-Mercaptobenzothiazole	0.709228	0.1166	0.987703	5.18422	5.098427913959999	5.11695	5.1318330779900005	5.0819834863199995	5.12226	5.185588586080001	4.953173362709999	5.078205541469999	4.9954096340900005	5.09928	5.05011
metab_12114	metab_12114	0.488858	0.5914	0.987672	5.1397880664199995	4.73708	4.79356	4.752383106630001	4.4688714345800005	4.82318	4.73747	5.01115	4.617189785430001	4.6768018503099995	4.65406	4.66651
Thromboxane B2	Thromboxane B2	0.422175	0.7843	0.987662	4.28156	5.08042	4.91603	4.72205	4.809233380709999	4.88315	3.92643	5.249768274680001	4.75283	4.9295238782199995	4.7655	4.713279078169999
M-Xylene	M-Xylene	0.531741	0.4413	0.987625	4.58668	4.58422	4.58825	4.686543143030001	4.58989	4.6003490649300005	4.56497	4.20981	4.63819	4.63098	4.66001	4.58961
metab_6743	metab_6743	0.600494	0.6078	0.987589	4.008896623959999	4.06508	4.28093	4.26522	4.1571	4.363495798430001	3.94787	3.9100348210300004	4.32104	4.02152	4.28089	4.34565
metab_11107	metab_11107	0.600563	0.2647	0.987489	4.87614	4.683610269040001	4.70778	4.66766	4.597978005919999	4.76082	4.8014	4.62064	4.61113	4.5898269232999995	4.6794035350800005	4.63781
metab_9246	metab_9246	0.405357	0.6592	0.987479	4.92641	5.498101997949999	5.29117	5.29642	5.4655441187900005	5.1496	4.8653780935699995	4.82754	5.51256	5.3732889117900005	5.3536	5.298021207880001
metab_3803	metab_3803	0.46798963425499995	0.5634	0.987459	4.12013	4.54513	4.4730771560900005	4.325651357230001	4.27219	4.100149470280001	4.019151662580001	4.27406	4.21221	4.31821	4.319	4.37107
metab_13375	metab_13375	0.595156	0.5941	0.987447	5.844266876830001	5.68839	5.97032	6.111697496030001	5.81091	5.94177	6.349865880630001	5.461330917020001	5.7856681636300005	5.7325366748899995	5.75882	5.840412394380001
metab_12504	metab_12504	0.516924	0.5548	0.987432	6.40594	6.476331063740001	6.5738	6.1702	6.599771754830001	6.44459	6.15818	5.9018	6.563747458330001	6.36721	6.64234	6.55137
metab_3300	metab_3300	0.5791427065479999	0.4155	0.9874	5.78756	5.687079903200001	5.572664011460001	5.60108	5.621508404019999	5.53933	5.8839602723199995	5.31725	5.49142	5.5681	5.59736	5.52302
metab_9831	metab_9831	0.460731	0.4395	0.98739	3.84635	3.92073	4.08312	3.8925574896900006	3.9672	4.080754364680001	3.7240106117300003	3.90423	4.03489	4.03449	3.91131	3.88277
metab_11261	metab_11261	0.25786867118900003	0.8355	0.987379	3.5320563833699996	4.36899	4.02278	3.9568935191100003	4.16818	4.1981	2.97568	4.23708	4.2608234526099995	4.34023	3.9949619817900004	4.13201
metab_10262	metab_10262	0.654266	0.3543	0.987346	5.961255485110001	5.739280461930001	5.85775	5.7238019192100005	5.659606567719999	5.67488	5.88926	5.73122	5.49419	5.56788	5.771208848630001	5.72316
metab_9513	metab_9513	0.805843	0.2795	0.987324	6.536086736919999	6.78036	6.52967	6.474322991319999	6.49425	6.4718	6.22747	6.62319	6.5303	6.42946	6.49224	6.48776
Muramic acid	Muramic acid	0.373061	0.7468	0.987321	5.56698	6.575481302919999	6.364753791699999	6.090397059369999	6.38283	6.40494	5.29894	5.977080474630001	6.45774	6.4772	6.41052	6.29064
metab_1083	metab_1083	0.7281856168880001	0.1454	0.987271	4.6841	4.6485	4.626158766530001	4.64654	4.555167333419999	4.64923	4.55031	4.6945399642400005	4.62148	4.54751	4.58737	4.45399
Tyr-Pro	Tyr-Pro	0.460221	0.7214	0.987218	4.32554	4.12566	4.35791	4.57848	4.54864	4.35167	4.9469724611000006	3.92554	4.2164	4.22389	4.290175240930001	4.34702
metab_8416	metab_8416	0.5327874321639999	0.3266	0.987212	4.01931	3.97198	3.84398	4.0614860555900005	4.00088	4.03321	4.07831	3.9826226942300003	3.92368	3.96839	3.8499	3.82071
metab_952	metab_952	0.34969	0.6397	0.987187	3.7050410241199994	3.3411	3.47089	3.47001	3.18187	3.43568	3.4627898173400005	3.5853525014999996	3.30892	3.1712532806900002	3.40116	3.41239
metab_3560	metab_3560	0.680577	0.23	0.987123	5.2609611666400005	5.17046	5.17436	5.18671	5.22981	5.194377365309999	4.96793	5.34161	5.12437	5.110806101580001	5.08809	5.18268
metab_8548	metab_8548	0.6046295107649999	0.2653	0.987111	4.14947	4.20009	4.13824	4.06194	4.04168	4.08181	3.89815	4.1400608103400005	4.02941	4.05148	4.08281	4.15236
Colforsin daropate	Colforsin daropate	0.704798	0.2226	0.987089	6.17624	5.929400353659999	5.91688	5.8790138042999995	5.94949	5.9315	5.89043	5.706011205429999	5.98287	5.85748	5.937741565880001	5.944862136959999
metab_9062	metab_9062	0.454716	0.6308	0.987074	6.34919	5.85444	6.12259	5.838709646919999	5.714674098730001	5.865077740299999	6.322061602280001	5.65133	5.59286	5.616623531340001	6.074628671419999	6.022968266830001
N-Oleoyl Cysteine	N-Oleoyl Cysteine	0.338001	0.8255	0.987018	4.574276831230001	5.98018	6.0164675365499996	5.65998	6.05016	5.9187	4.52649	5.6726	6.08343	5.79939	5.777	5.899612013840001
N-Acetyl-D-phenylalanine	N-Acetyl-D-phenylalanine	0.562794	0.6697	0.986994	5.1410584655400005	5.67318	5.71625	5.62391	5.810100201059999	5.71087	5.45667	4.91405	5.7292447952900005	5.77296	5.624653771749999	5.7414
metab_3738	metab_3738	0.927414	0.04195	0.986918	6.3445211419700005	6.19949	6.28338	6.25576	6.247342950619999	6.27964	6.12997	6.314851856390001	6.13686	6.13133	6.1829155482800005	6.218337266590001
metab_6935	metab_6935	0.604746	0.3795	0.986911	6.17313	5.76938	5.85716	5.9497	5.6402	5.90914	5.781592794859999	5.96502	5.786415235780001	5.72955	5.689972707409999	5.881256141590001
metab_6172	metab_6172	0.680751	0.1735	0.986866	4.93212	4.87408	4.8571	4.92936	4.75969	4.88825	4.83402	4.85525	4.8501	4.770343941869999	4.65201	4.8932592564999995
metab_3468	metab_3468	0.267059	0.7679	0.986823	3.9644	3.2553	3.40677	3.45168	3.18765	3.2221	3.0458873996599998	3.4769763311800004	3.33925	3.53919	3.22369	3.59775
metab_10416	metab_10416	0.448916	0.8193	0.986823	3.1598733103099996	4.33545	4.14572	4.28325	4.3175509838499995	4.34491	3.56975	3.78584	4.36164	4.28809	3.9747849749800004	4.282192215859999
metab_10293	metab_10293	0.627259	0.6422	0.986749	4.24935	3.86239	4.28627	4.29303	4.0941	4.573535721040001	3.9729585852800007	3.9675000252999997	4.19965	4.3817277180800005	4.2039	4.29257
4-amino-4-deoxychorismate	4-amino-4-deoxychorismate	0.7268651175249999	0.1028	0.986673	4.39479	4.42901	4.4503702475599995	4.4779	4.46325	4.34773	4.39515	4.41012	4.26275	4.44016	4.32162	4.37696
metab_6576	metab_6576	0.600277	0.6953	0.986659	4.5804	5.25946	5.350345422569999	5.051429527240001	5.0924828486300004	5.24927	5.05122	4.48153	5.22894	5.16322	4.88784	5.35876
metab_11193	metab_11193	0.597436	0.4173	0.986658	4.5819	4.8685743082999995	4.73243	4.63174	4.51773	4.54745	4.48823	4.50089	4.5324	4.81259	4.6251485497600004	4.54819
metab_12902	metab_12902	0.471025	0.6353	0.986654	5.289123202780001	5.1048858704699995	5.51758	5.59408	4.8709	5.54405	5.06463	5.6471160640699996	5.171401959630001	5.14873	5.133560134930001	5.326140666190001
metab_7742	metab_7742	0.320389	0.8566	0.986642	3.93349	5.29874	4.97997	4.55138	5.19822	4.78225	3.87246	3.83463	5.29038	5.17653	5.086322794130001	5.10011
metab_8744	metab_8744	0.512367	0.6084	0.986606	3.8922764442199997	3.4906751552900004	3.70486	3.87065	3.62557	3.81442	3.8367783857599997	3.38504	3.6497	3.6266960190099997	3.8240859172199992	3.7765299834099997
metab_2537	metab_2537	0.417383	0.6157	0.986605	4.59217	4.40704	4.08568	4.33604	4.26032	4.2969799346199995	4.68508	4.16437	4.117685893380001	4.242994685619999	4.1264	4.29697
metab_9713	metab_9713	0.731445	0.08441	0.986529	4.54005	4.43521	4.45194	4.43732	4.36374	4.49389	4.32687	4.36759	4.375164970809999	4.43521	4.4578	4.401205269069999
metab_2541	metab_2541	0.775874	0.2131	0.986493	6.43264	6.68274	6.43757	6.46919	6.5736372456400005	6.4926	6.243835327490001	6.28574	6.49904	6.55047	6.50312	6.48161
metab_12272	metab_12272	0.779643	0.042339999999999996	0.98647	4.2289	4.22602	4.201754499240001	4.204881525869999	4.21871	4.19804	4.04817	4.2212132877599995	4.1907	4.16189	4.15192	4.1621519749099996
metab_13244	metab_13244	0.562953	0.628	0.98646	4.7246	5.02553	5.08987	5.08361	5.19324	5.015589090940001	4.86333	4.39481	5.1302	5.098052218209999	5.07735	5.16018
metab_9531	metab_9531	0.726091	0.2335	0.986429	5.850950947189999	5.593097359190001	5.733896542869999	5.63316	5.60699	5.6272709795599996	5.797596949550001	5.56979	5.499137060850001	5.521905994909999	5.65314	5.537496825290001
metab_3138	metab_3138	0.778754	0.08226	0.986429	4.706722574800001	4.71199	4.68019	4.767779969509999	4.71934	4.70987	4.55969	4.68109	4.66358	4.76562	4.66851	4.570992941469999
Balenine	Balenine	0.26204470190699997	0.9179	0.986337	5.47276	3.7341711653800003	4.14864	4.9557	3.6174018415400004	3.1042802845599997	5.89905	2.98767	3.7372739245099997	3.5599430942000003	4.285399097869999	4.21818
metab_6762	metab_6762	0.7891	0.1435	0.986309	5.68223	5.58337	5.59064	5.70559	5.474772521779999	5.70627	5.6285715102400005	5.42478	5.557213169090001	5.54386	5.505342274019999	5.62066
metab_12293	metab_12293	0.27818	0.8198	0.986301	4.23193	3.7037896279900004	4.165168379680001	3.7828791727599995	4.13635	3.6314	4.78591	3.29975	3.8067874046499997	3.64894	3.89034	3.89917
Trigonelline	Trigonelline	0.634082	0.3059	0.98626	5.14419	5.35531	5.32775	5.38183	5.34172	5.326357057180001	4.9886	5.1529732803699995	5.32889	5.322527161569999	5.31925	5.329070537190001
metab_1492	metab_1492	0.40309478843099994	0.6785	0.986244	5.1486	5.00571	5.12355	4.83036	5.00954	4.97847	5.6335475408899995	4.52504	4.95699	4.9843217847900005	4.89872	4.6824377548100005
Pe(20:3/0:0)	Pe(20:3/0:0)	0.7343451000550001	0.257	0.986224	6.3474	6.67101	6.510980494909999	6.42252	6.6247595415600005	6.618685531950001	6.295652006259999	6.27345	6.519132710040001	6.58423	6.447362135090001	6.537321421740001
Pe(20:2/0:0)	Pe(20:2/0:0)	0.665119	0.4231	0.986208	6.9799	6.58974	6.4815335012099995	6.56956	6.536211879110001	6.431688262919999	6.85367	6.34391	6.36965	6.5145870749300006	6.47176	6.48678
metab_349	metab_349	0.510318	0.5616	0.9862	4.44684	4.93331	5.01928	5.000016082019999	4.902561872940001	4.82888	4.716354729830001	4.4865	4.97557	4.890074455390001	4.864101241509999	4.79757
Retinyl beta-glucuronide	Retinyl beta-glucuronide	0.652958	0.2317	0.986168	4.89775	4.89215	4.737579009080001	4.879741855440001	4.85103	4.80291	4.979765431650001	4.68789	4.7069609336100005	4.71537	4.73767	4.83384
2'-hydroxypseudobaptigenin	2'-hydroxypseudobaptigenin	0.805395	0.07102	0.986165	5.18298	5.1156851772800005	5.09517	5.191547913480001	5.08702	5.12081	4.98501	4.95393	5.11693	5.07481	5.13002	5.10562
Thalidomide	Thalidomide	0.552984	0.5582	0.98615	6.16168	6.0863461473800005	6.2893263264499994	5.82307	6.3015115244099995	6.159070022130001	6.0946681943900005	5.477785582409999	6.23543	6.0154261580499995	6.240614911340001	6.246429325269999
metab_7635	metab_7635	0.427589	0.5943	0.986068	4.2524822671699996	4.6758027462300005	4.5494	4.34539	4.7252189940900005	4.58516	4.7886465317699995	4.18411	4.52109	4.53448	4.29835	4.428441257559999
1-Methyladenosine	1-Methyladenosine	0.364689	0.7346	0.986042	4.27549	5.03178	4.91112	4.76655	4.91405	4.898095308859999	4.06631	4.4839421463699995	4.95645	4.95147	4.99814	4.94328
metab_11263	metab_11263	0.7518988986290001	0.043039999999999995	0.986021	4.01893	4.02552	3.9546753512599997	3.9919705852199994	4.007044297809999	4.039935452180001	3.9481	3.88565	3.9907984413199995	3.89363	3.96631	4.0141344423900005
metab_13314	metab_13314	0.32020752616799997	0.8108	0.985969	3.5022126835800003	4.79231	4.72967	4.47874	4.67676	4.76198	3.6550725639599997	4.3833	4.651191180330001	4.733899688469999	4.52151	4.61407
metab_6467	metab_6467	0.6304659304029999	0.8602	0.985899	3.30058	4.34705	4.56345	4.46803	4.97324	4.3063	3.8220614229300005	3.20176	4.591600465319999	4.57844	4.545290316559999	4.84916
metab_4356	metab_4356	0.391013	0.7806	0.985882	3.71222	4.5595707037099995	4.18838	3.73528	4.39944	4.47764	3.66444	4.01512	4.57739	4.263501151619999	4.3444022132199995	3.85495
metab_12697	metab_12697	0.307129	0.9037	0.985823	3.2187190298500004	4.60413	4.3219162644199995	2.58385	4.71151	4.257032450450001	2.7629081115400003	3.4352804152900003	4.62511	4.37766	4.204802238969999	3.95837
2-Octaprenyl-3-methyl-6-methoxy-1,4-benzoquinol	2-Octaprenyl-3-methyl-6-methoxy-1,4-benzoquinol	0.984211	0.008495	0.985795	5.63188	5.58847	5.6604554148599995	5.647898420009999	5.62995	5.6346139298599995	5.4875499774000005	5.49191	5.558163605580001	5.55379	5.609636957569999	5.6136599914600005
metab_7341	metab_7341	0.951692	0.1202	0.985757	7.2487085131699995	7.33522	7.3894586460300005	7.458	7.382185510019999	7.41959	7.242661506139999	7.01325	7.33353	7.3271476364399994	7.300764535830001	7.385267428910001
metab_9078	metab_9078	0.6840723270029999	0.314	0.985735	5.59151	5.484963045720001	5.52963	5.5074	5.51281	5.60326	5.32244	5.174549635269999	5.5487947471500005	5.4836658927199995	5.60057	5.62461
metab_6458	metab_6458	0.31378	0.9547	0.985643	0.40912	3.7020910900099997	3.74765	3.6303400474800003	4.06399	3.6726737387300004	0.372907	3.12301	3.9010484985600002	3.9362897539999997	3.9827337252399997	3.62962
metab_13383	metab_13383	0.650914	0.1543	0.985602	3.99014	3.9414835421599994	3.9693816198300005	4.00347	3.93881	3.9129186801099998	3.78264	3.82895	4.00831	3.9309631339999997	3.96302	3.89904
metab_6820	metab_6820	0.578281	0.6069	0.98557	5.0244	5.56468	5.6135283966600005	5.611234024430001	5.80215	5.64842	5.24162	5.04643	5.641510794219999	5.5730787284000005	5.6209988937699995	5.65844
16-a-Hydroxypregnenolone	16-a-Hydroxypregnenolone	0.877112	0.8802	0.985542	3.70375	4.39349	3.89965	4.19803	4.33668	4.36697	3.4823884383099997	5.3818	3.9294015296900002	4.72453	4.20886	2.81151
AICA-riboside	AICA-riboside	0.470394	0.5939	0.985532	5.023609105969999	5.518036103509999	5.110214407180001	5.16054	5.47422	5.23152	4.85125	4.87809	5.47541	5.45762	5.18513	5.216744543430001
metab_9551	metab_9551	0.7604639473710001	0.4005	0.98553	6.644211275009999	6.238562664140001	6.52409	6.52125	6.53051	6.51972	6.35673	6.0143670595000005	6.380656717330001	6.47882	6.4765564733700005	6.70449
1-methylguanosine	1-methylguanosine	0.44650332694600003	0.6934	0.985446	5.57827	6.49643	6.348688693500001	5.965961697259999	6.361260751590001	6.35541	5.41219	5.72167	6.390623046880001	6.401298839580001	6.34392	6.2939222503900005
2-Methylindole	2-Methylindole	0.688814	0.4628	0.985381	5.44808	5.70397	5.82518	5.83165	5.85978	5.804407622189999	5.6415	5.2384628191500004	5.81667	5.76563	5.71502	5.7968464631500005
N6-carbamoyl-l-threonyladenosine	N6-carbamoyl-l-threonyladenosine	0.42208	0.7321	0.985368	5.06702	5.84607	5.62262	5.44193	5.57244	5.66782	4.4381	5.648420871919999	5.652930212619999	5.779242519430001	5.6477	5.56135
metab_3932	metab_3932	0.688874	0.2544	0.98536	5.384970888450001	5.25823	5.46156	5.52971	5.35099	5.38929	5.359555740959999	5.17527	5.3660577517000005	5.371183960160001	5.48299	5.14852
4-hydroxyphenylacetic acid	4-hydroxyphenylacetic acid	0.9264943556309999	0.02135	0.985291	5.02474	4.95352	4.98658	4.97251	4.88342	4.95498	4.85142	4.97283	4.89093	4.87617	4.89989	4.849558860919999
metab_3088	metab_3088	0.7021646499690001	0.1697	0.985284	4.242379897759999	4.24539	4.26177	4.1652053680900005	4.11123	4.25013	4.20561	4.197458784019999	4.10786	4.02124	4.24527	4.13096
metab_13233	metab_13233	0.505637	0.5941	0.98524	4.71514	5.27112	5.29519	5.2472744987099995	5.26105	5.10487	5.02579	4.61627	5.3122752557099995	5.26985	5.17313	5.043597166730001
metab_12709	metab_12709	0.401713	0.8268	0.985206	3.92042	4.59955	4.33919	3.9377331483800004	5.2203119101999995	3.93826	3.8593906390699995	3.82156	4.9336	4.36997	4.65849	3.9290613659599996
metab_2531	metab_2531	0.9042199424609999	0.08009	0.985206	6.17407	6.02977	6.2054640590400005	6.20377	6.11858	6.17232	5.98868	6.2411266019400005	6.039709547159999	6.01084	6.0583929219599995	6.02314
metab_12247	metab_12247	0.757734	0.1961	0.985166	5.245040328969999	5.01712	5.037	5.031841876180001	4.95259	5.05109	4.89951	5.13141	4.91782	4.92649	5.016041843969999	4.99683
metab_1865	metab_1865	0.713382	0.115	0.985138	4.32735	4.21785	4.229607533919999	4.320516544719999	4.13321	4.202966104180001	4.09216	4.220949553780001	4.21479	4.190482240930001	4.14632	4.191633996509999
metab_7587	metab_7587	0.668058	0.4173	0.985119	4.83601	5.0029	5.0799203762300005	5.11959	5.12139	5.07799	4.971898582780001	4.59845	5.07715	5.047931720899999	5.002640476730001	5.09431
metab_3177	metab_3177	0.8156221302509999	0.025730000000000003	0.98506	4.18688	4.14047	4.132354696619999	4.1788	4.1297	4.12906	4.0313660991699996	4.12143	4.15477	4.05261	4.04433	4.12317
Val-Hyp	Val-Hyp	0.501335	0.8034	0.985055	4.00505	4.62462	4.47724	4.43398	4.65773	4.69787	4.115574784240001	3.3618161631400003	4.78541	4.9479370314599995	4.68366	4.60075
metab_3766	metab_3766	0.6767	0.4018	0.984941	5.624976788500001	5.45844	5.692350644099999	5.55829	5.52864	5.60492	5.571887284330001	5.879012641830001	5.22332	5.3915	5.43323	5.46503
metab_13263	metab_13263	0.556883	0.5495	0.984911	4.7856824614699995	5.4277	5.5239334716999995	5.57308	5.45137	5.44725	5.1604	5.1191731033800005	5.46481	5.42715	5.3117615340099995	5.2359619214199995
metab_12450	metab_12450	1.10557	0.004837	2.03491	6.396060175390001	6.329807600540001	6.349571996440001	6.415012229199999	6.29762	6.38483	6.214052218169999	6.20996	6.262370527230001	6.28687	6.28671	6.33573
metab_3709	metab_3709	0.471541	0.5875	0.98489	4.298078931419999	4.90512	4.8999083920199995	4.73532	4.8425	4.91124	4.4379156344199995	4.844703110369999	4.42578	4.81135	4.77218	4.86842
Carnosine	Carnosine	0.22681	0.9109	0.984841	5.174287737609999	3.41279	3.30323	4.970410084569999	3.56317	3.3235635073500003	5.7754696256199995	3.33001	3.5511906699300004	3.8330778894599997	3.44791	3.4503993147800003
metab_3705	metab_3705	0.607267	0.6094	0.984823	5.92524	5.46453	5.12348	5.19958	5.2008983765800005	5.1072490321499995	5.634516731540001	5.08622	5.078452099630001	5.28678	5.23319	5.2167844291900005
Myristoyllysophosphatidylcholine	Myristoyllysophosphatidylcholine	0.766226	0.3182	0.984791	6.605123807719999	7.136882185399999	6.873537531060001	6.84804	7.0230197395000005	6.93765	6.5593	6.64715	6.84745	6.99536	6.91306	6.8331378133300005
metab_5628	metab_5628	0.350944	0.8223	0.984741	4.0447	5.35211	4.86993	4.8053236654100004	5.445556068509999	4.97178	3.99691	4.08436	5.3775	5.24153	5.21111	5.12631
metab_2183	metab_2183	0.68733	0.7162	0.984713	4.40514	4.48835	4.245898457119999	4.00472	4.0883	4.279672829780001	4.09178	4.93731	3.8584651768000002	4.056199546319999	3.97613	4.2014
5-Hydroxy-N-formylkynurenine	5-Hydroxy-N-formylkynurenine	0.567593	0.5257	0.984689	5.09875	5.45288	5.347810289119999	5.45529	5.65853	5.51492	5.08319	4.97303	5.537187256669999	5.4516709602999995	5.55277	5.43025
metab_8907	metab_8907	0.874936	0.07724	0.984676	5.68663	5.5240870514400005	5.55009	5.54161	5.49456	5.4832	5.4885675662599995	5.32181	5.42669	5.498735217949999	5.51285	5.52131
5-Methylthioribose	5-Methylthioribose	0.71705	0.1652	0.984636	4.54291	4.56704	4.609275698909999	4.51483	4.52391	4.57553	4.474729937019999	4.287053888480001	4.5800378107599995	4.58086	4.475239280659999	4.51769
metab_1272	metab_1272	0.47792997821500005	0.5879	0.984634	3.8103344528500003	4.28771	4.21617	4.2633	4.3786	4.42488	4.0785435657499995	3.8499898362300002	4.19239	4.37534	4.28809	4.20438
5-aminonicotinic acid	5-aminonicotinic acid	0.639471	0.8343	0.984607	2.92604	3.8925223571199994	3.9196099661800003	3.9935064157599998	4.16004	4.10473	3.6378505771300005	2.8273	4.0793	4.04671	3.9723321992300002	4.07977
metab_9526	metab_9526	0.8579108247830001	0.047580000000000004	0.984589	4.77229	4.75875	4.70118	4.705728601190001	4.75887	4.72513	4.5268385983499995	4.6573	4.67959	4.702933990309999	4.671201313459999	4.744015088169999
metab_3704	metab_3704	0.627749	0.327	0.98458	4.94988	4.68272	4.7136895889499995	4.73186	4.7719984893300005	4.9411	4.49524	4.752275944730001	4.85825	4.71988	4.69774	4.828151714680001
metab_10958	metab_10958	0.7191305256720001	0.2862	0.984542	5.3555	5.09713	5.2306956282999995	5.32333	5.25822	5.17448	5.30641	4.908509308859999	5.25512	5.07821	5.16493	5.24363
metab_9290	metab_9290	0.729616	0.1736	0.984433	4.71632	4.889051542240001	4.8010218698500005	4.7684523710699995	4.8436508086800005	4.888008309680001	4.6571	4.60084	4.79615	4.708820181919999	4.83141	4.864381517769999
metab_9702	metab_9702	0.670751	0.2302	0.984379	4.284492042069999	4.22432	4.36256	4.23378	4.20458	4.4238	4.17987	4.20749	4.21961	4.33448	4.078943589790001	4.31362
metab_5887	metab_5887	0.598215	0.5865	0.984342	4.3334	4.904676566469999	4.82666	4.83162	4.73585	4.7232512263499995	4.82962	4.37306	4.79576	4.57674	4.3778	4.96114
1-(Naphthalenyl)(1-(pentyl-d11)-1H-indol-3-yl)methanone	1-(Naphthalenyl)(1-(pentyl-d11)-1H-indol-3-yl)methanone	0.520953	0.7253	0.984335	4.197412841369999	4.725642737649999	4.7498582132300005	4.353889689030001	4.98083	4.94961	4.14962	4.23707	5.099361167850001	4.5664	4.54344	4.92736
Acetyl-Ser-Asp-Lys-Pro	Acetyl-Ser-Asp-Lys-Pro	0.408437	0.7588	0.984333	4.68655	5.9	5.7644314772000005	5.6711	5.91635	5.761438792540001	4.5530039143400005	5.47463	5.765593967919999	5.73961	5.741272413069999	5.89928
metab_544	metab_544	0.6981674476880001	0.2909	0.984324	5.265880785119999	5.353	5.50302	5.523874724700001	5.73407	5.5357253896000005	5.38837	5.331543357869999	5.41987	5.2966867314599995	5.5785020875099995	5.382501670090001
metab_4989	metab_4989	0.657095	0.3641	0.984246	5.05333	5.29269	5.14303	5.27391	5.2901255558599996	5.17688	4.750189946680001	5.23692	5.24028	5.20094	5.19295	5.11561
metab_12102	metab_12102	0.6565632096549999	0.2224	0.984198	4.3662470420599995	4.222525016790001	4.28147	4.29104	4.0729	4.20293	4.153040735819999	4.27793	4.14011	4.17579	4.06232	4.23018
metab_12189	metab_12189	1.01421	0.008051	2.03419	5.29282	5.182086222380001	5.271791414040001	5.28738	5.19741	5.26492	5.192037351580001	5.09557	5.17655	5.17698	5.14526	5.2076879616100005
metab_6039	metab_6039	0.511206	0.5856	0.984174	4.09999	3.9472538096900003	3.98286	4.21796	3.92342	4.09098	4.42942	3.6501304478199996	3.95652	3.89816	3.94897	3.9975677083699996
metab_12273	metab_12273	0.812901	0.05285	0.984095	4.05853	4.07126	3.91514	4.04618	4.02793	4.02719	3.9345371538599996	4.0268688818400005	3.9493099136300005	3.9629899961699997	3.8948980055800004	3.9889948183999997
metab_4318	metab_4318	0.617783	0.8558	0.984095	2.80087	4.6439	4.97261	4.83585	4.84266	5.06898	3.80329	4.15923	4.98272	4.416666579719999	4.61079	4.754830381230001
metab_7029	metab_7029	0.329807	0.8098	0.984091	5.735047488099999	4.71031	4.9273246321399995	5.4246	3.82816	4.795349552149999	4.2501	5.51481	4.65212	4.77247	4.77422	4.98545
metab_4431	metab_4431	0.7930853052689999	0.09738	0.984069	4.03792	4.08216	4.0535794990800005	4.11045	4.11709	4.07852	3.98703	4.09411	4.01338	3.9250286064399997	4.12809	3.93947
Pe(20:1/0:0)	Pe(20:1/0:0)	0.9402290742560001	0.11	0.984066	6.69704	6.739001834400001	6.68401	6.63539	6.77626	6.76082	6.494558183320001	6.372932296819999	6.6708250291299995	6.700808928860001	6.68938	6.717326609190001
metab_9700	metab_9700	0.7413990532870001	0.1154	0.983985	4.254097291080001	4.1635498668599995	4.33885	4.1911	4.21538	4.31153	4.06307	4.15493	4.17144	4.2426	4.19514	4.24197
metab_8261	metab_8261	0.48212722858499996	0.6623	0.983974	3.92247	4.45563	4.397065734080001	4.36494	4.608193540909999	4.4584	4.06158	3.8236071935000004	4.630513672119999	4.5166646771300005	4.40466	4.34957
metab_8873	metab_8873	0.38338386177199996	0.7015	0.983972	4.661043533480001	3.8883621444300003	4.07374	4.6054952053500005	4.20953	4.3902	3.8229827461300006	4.40903	4.3464701015300005	4.45387	4.49238	3.89265
GPEtn(16:0/22:6)	GPEtn(16:0/22:6)	0.551761	0.6718	0.983962	6.39308	5.59665	5.66489	5.68185	5.49258	5.216376310759999	6.2350482751400005	5.41346	5.37436	5.47317	5.58184	5.422269926159999
metab_7358	metab_7358	0.321455	0.6986	0.983924	3.04113	3.0979	3.1211	3.1527244144599997	3.12335	2.7507221503400006	2.7149953888800002	3.2266690373699998	3.12842	2.7072505826599995	2.90758	3.30866
metab_11959	metab_11959	0.558425	0.6944	0.983904	4.2242822891500005	4.9308501834900005	4.9833	4.894234171080001	5.06614	4.97933	4.48199	4.17116	5.00773	4.98179	4.96098	5.00642
metab_9461	metab_9461	1.12696	0.0004415	2.03389	5.32513	5.340588089330001	5.33952	5.30049	5.3409239051999995	5.38151	5.22155	5.24001	5.29998	5.27666	5.25147	5.21963
metab_6507	metab_6507	0.409272	0.7138	0.983888	4.18936	4.76115	4.771428069690001	4.71277	5.07819	4.41864	4.128329443859999	4.0905	4.92034	4.88452	4.7821078768900005	4.676217197130001
metab_12148	metab_12148	0.62088	0.2779	0.983871	3.7135971471800007	3.53883	3.52411	3.5799261571800005	3.6932579921900004	3.52548	3.633	3.5993590508800004	3.42307	3.43434	3.57477	3.5646576435400004
metab_11407	metab_11407	0.7499140202429999	0.1087	0.983867	4.03936	3.95161	3.9539	4.00858	3.9427526817300005	3.9073759464699998	3.9841925073000004	3.84964	3.9050176764199995	3.9821307167300004	3.9069181982099996	3.79252
GPEtn(18:1/22:6)	GPEtn(18:1/22:6)	0.39083926215000003	0.7469	0.983856	6.22769	5.05701	5.37611	5.29726	4.99095	5.010373346600001	6.06443	4.92834	5.17098	4.90263	5.19773	5.18109
metab_8988	metab_8988	0.588774	0.3263	0.983851	4.08815	3.87579	4.05742	3.94678	4.07234	4.11171	4.029353362569999	3.7794328346399997	4.01921	4.10358	3.9923448741800005	3.8338194039599998
metab_12199	metab_12199	0.453026	0.667	0.98385	4.11689	4.78715	4.71158	4.71059	4.79261	4.74641	3.97684	4.40933	4.7881	4.7457	4.71956	4.77519
metab_10420	metab_10420	0.515538	0.6441	0.983809	4.0789160972600005	4.83216	4.74031	4.751	4.82409	4.9392	4.39522	4.23564	4.806941853500001	4.73023	4.80866	4.73027
metab_10083	metab_10083	0.711831	0.1568	0.983809	4.28251	4.10339	4.064197099599999	4.10987	4.11436	4.15526	4.02817	3.97212	4.141504191509999	4.11876	4.1506651554400005	4.01693
metab_9574	metab_9574	0.941195	0.1072	0.983802	6.03841	6.27527	6.008761538069999	5.99687	5.9484	6.034904943559999	5.94537	5.926212361869999	5.87448	5.91807	5.95307	6.09243
metab_11891	metab_11891	0.908859	0.05225	0.983782	5.24873	5.204966263869999	5.271248565950001	5.244616893469999	5.20172	5.2754	5.02463	5.05889	5.224953091280001	5.2148870274300005	5.2086627323800005	5.20329
metab_12212	metab_12212	0.836218	0.3081	0.983776	6.4337197567799995	6.62358	6.70418	6.73521	6.7403855546399996	6.703	6.583792942330001	6.1159095710599995	6.669002465499999	6.64132	6.590595101030001	6.69255
metab_11961	metab_11961	0.530741	0.8643	0.983683	4.22406	3.67309	3.4445390159199993	3.12906	2.60448	3.5154177686800003	2.4175738645599996	4.17319	3.54817	3.38167	3.4351906843299997	3.29875
metab_9029	metab_9029	0.5771228055659999	0.752	0.983652	5.39828	4.6204567472199995	4.57081	4.60053	4.3448	4.3604	5.349887548030001	4.54434	4.220106267149999	4.5998	4.55005	4.17625
metab_6599	metab_6599	0.557689	0.5052	0.9836	5.308229223230001	5.131996148440001	5.27421	5.2162503752800005	4.82817	5.34132	5.095061403480001	5.51852	4.99431	4.99068	4.8278	5.1631
metab_9899	metab_9899	1.04009	0.002299	2.03359	5.00513	4.883004593419999	4.95246	4.9477059285800005	4.8993	4.935160262809999	4.84057	4.85756	4.89427	4.86975	4.83664	4.8401314826099995
L-Glutamine	L-Glutamine	0.754215	0.586	0.983584	6.14762	6.47696	6.585044550219999	6.65115	6.71572	6.53379	6.59816	5.565159707419999	6.61965	6.4949	6.50846	6.68197
metab_13391	metab_13391	0.7048647495170001	0.2714	0.983581	4.5534890612400005	4.481970158459999	4.617454367530001	4.67173	4.47913	4.60491	4.68547	4.27587	4.48836	4.42622	4.534034687869999	4.55022
metab_6936	metab_6936	0.617203	0.4208	0.983579	5.63817	5.15816	5.25879	5.36139	5.00771	5.36658	5.21399	5.4198029212300005	5.16998	5.088891483299999	5.05014	5.32131
metab_11495	metab_11495	0.469732	0.8274	0.983575	3.25485	3.2592	3.6105	3.27215	3.9021458771499997	4.254251051590001	3.1938459918299995	3.15604	4.14148	4.1945581374400005	3.25016	3.26348
metab_4006	metab_4006	0.344242	0.7809	0.983563	3.0617	3.91387	3.88036	3.9452331540900003	3.86334	3.96453	3.01395	4.216793544130001	3.68748	3.88637	3.8381131112599998	3.61464
metab_11414	metab_11414	0.559566	0.4305	0.983561	4.05161	4.46012	4.3898	4.38666	4.27168	4.35707	3.9758670572300003	4.29485	4.27509	4.4666	4.23112	4.24205
1,5-octadien-3-ol	1,5-octadien-3-ol	0.895444	0.02854	0.98356	4.60776	4.53951	4.57092	4.5923737866500005	4.5373664834500005	4.52525	4.44667	4.53489	4.43852	4.42335	4.496358880390001	4.5852
metab_7234	metab_7234	0.299049	0.7684	0.983508	3.79187	3.21142	3.38543	3.6733690671800003	2.7806296671900004	3.1683293824699996	3.0861463427799998	3.7131736958899997	3.35072	3.25006	2.96193	3.3158781818299996
metab_1823	metab_1823	0.742479	0.1564	0.983439	4.23387	4.12524	4.07798	4.15544	4.05053	3.99571	3.95418	4.05343	3.9876962833999996	3.9972128367699997	4.131538072940001	4.10424
metab_1394	metab_1394	0.690408	0.4167	0.983294	4.744843704569999	4.999648877099999	5.12427	5.07512	5.13674	5.088250639119999	4.913557753919999	4.5717	5.07792	5.023846119080001	5.0059	5.073997515249999
Thymidine glycol	Thymidine glycol	0.515981	0.6279	0.983269	5.48391	6.20362	6.09623	5.80995	6.16175	6.10504	5.09447	5.8323	6.12253	6.13363	6.079284436259999	6.0023117719800005
metab_6778	metab_6778	0.447869	0.6286	0.983263	4.13433	4.73011	4.56725	4.25947	4.73774	4.45962	4.0733	4.03547	4.59996	4.60775	4.60284	4.51758
DG(LTE4/i-17:0/0:0)	DG(LTE4/i-17:0/0:0)	0.8308299765899999	0.2289	0.983212	5.83141	5.88791	5.973503257949999	5.90358	5.8261	5.9575980373399995	5.632155356919999	6.1206	5.709560370549999	5.670327823119999	5.83992	5.81722
metab_3899	metab_3899	0.68266	0.2897	0.98309	4.805843558069999	4.70097	4.46318	4.82178	4.8673517005599995	4.72606	4.75136	4.6709	4.767271785899999	4.6253704420899995	4.56794	4.52344
Buprenorphine	Buprenorphine	0.741546	0.3562	0.983038	6.21012	6.709612155219999	6.54884	6.49447	6.68581	6.61521	6.18262	6.139295972259999	6.5337375707800005	6.634819795009999	6.56952	6.53731
metab_7735	metab_7735	0.399983	0.6214	0.982963	3.17708	3.6549742774800005	3.4557828650099998	3.39949	3.5384601909599995	3.54929	2.96841	3.3530880602099997	3.58186	3.57321	3.48072	3.4656203492800004
metab_1471	metab_1471	0.6864586815770001	0.2244	0.982943	3.9511	3.98322	3.92919	3.99781	3.7229028592800004	3.9810234738099997	3.93939	3.9178327359800007	3.77256	3.85257	3.90397	3.7803120868300004
Hydantoin-5-propionic acid	Hydantoin-5-propionic acid	0.603633	0.6773	0.98289	4.64952	5.5720321536599995	5.63688	5.6256916089699995	5.79712	5.6802022247899995	5.02753	4.9333	5.59655	5.545177905499999	5.59742	5.700298322130001
metab_11170	metab_11170	0.562853	0.4558	0.982874	4.17433	4.68305	4.55766	4.36707	4.60768	4.584141283909999	4.1355850920099995	4.36184	4.500070808459999	4.55174	4.4579158231300005	4.5046
metab_1998	metab_1998	0.585267	0.6871	0.98285	3.2944597019099997	3.4428218621499997	3.4482908618400003	3.4843579966300005	3.23461	3.38731	3.41858	3.6099636285400005	3.42074	3.4074180439200004	3.41183	2.67693
metab_6538	metab_6538	0.715538	0.3906	0.982847	5.654339488350001	6.056719763049999	6.144530974279999	6.28175	6.17344	6.065756636280001	5.78955	5.715858384330001	6.1569085476900005	6.1226275034399995	6.0716	5.89495
metab_6648	metab_6648	0.618034	0.7448	0.982818	3.81621	4.81377	4.8603	4.82083	4.84687	4.77771	4.625465773359999	3.73853	4.79424	4.73325	4.711116307749999	4.85218
2-Hexadec-7-enylicosa-8,11-dienedioic acid	2-Hexadec-7-enylicosa-8,11-dienedioic acid	0.7381672551719999	0.883	0.982806	5.7845	4.36616	4.848527204130001	4.17658	3.5054087332199995	3.48982	5.73593	4.3385	3.5426720948400003	3.8567704068800004	4.727962095490001	3.5187520264999996
metab_4360	metab_4360	0.7370564762180001	0.184	0.982802	4.434201964240001	4.3382411136500005	4.34671	4.3565475307499995	4.44056	4.25236	4.0781	4.34135	4.314	4.28063	4.30234	4.39846
metab_3655	metab_3655	0.475299	0.6791	0.982773	4.17154	4.86287	4.947255753159999	5.18728	5.15324	4.58353	4.24259	4.55903	4.97772	4.8882	4.87281	4.86866
N-(2-formyl-3-chlorophenyl)anthranilic acid	N-(2-formyl-3-chlorophenyl)anthranilic acid	1.00265	0.04227	2.03276	5.64629	5.666505143069999	5.6817177472500004	5.716	5.69292	5.707582691830001	5.62878	5.392272834530001	5.6421683730400005	5.58931	5.59802	5.6715689964400005
metab_3328	metab_3328	0.635132	0.5519	0.982752	5.26056	5.32707	5.47674	5.460639641139999	5.56282	5.6145608115100005	4.80567	5.02863	5.65144	5.5776215567400005	5.53652	5.536874736970001
metab_12073	metab_12073	0.271312	0.805	0.982737	2.428	3.4740964003800006	3.2856109343599997	3.00101	3.21109	3.36768	2.3672	3.02749	3.3508987738200005	3.2187074524799995	3.2771	3.20081
metab_7545	metab_7545	0.62727	0.2981	0.982723	4.0068	3.85019	3.9540469768800004	3.7744746563400002	3.73594	3.9494222614699996	3.83786	3.97454	3.76178	3.6809748365699995	3.7457338404400002	3.8655098322000003
metab_1786	metab_1786	0.7388016593150001	0.2337	0.982706	4.3406	4.20336	4.31233	4.28625	4.22373	4.310134702819999	4.05759	4.40841	4.2176	4.2359170528900005	4.25293	4.05992
metab_5390	metab_5390	0.44611684701000004	0.7687	0.982649	5.02002	4.99473	5.3438	4.2794103001099995	5.33958	5.10639	4.6737224072300005	3.85102	5.31319	5.00628	5.37311	5.34199
metab_4650	metab_4650	0.531458	0.8541	0.982644	4.31944	7.091012765630001	7.125883828789999	6.9162011328999995	7.093137017619999	7.21167	4.62014	6.2421	7.144732177610001	7.06252	6.89583	7.098013508099999
3-Amino-3-(4-hydroxyphenyl)propanoate	3-Amino-3-(4-hydroxyphenyl)propanoate	0.653932	0.5611	0.982642	4.112538047619999	4.386613013380001	4.53739	4.5677	4.5066889443400004	4.50531	4.28184	3.85545	4.4734069633099995	4.54908	4.45196	4.54117
metab_5200	metab_5200	1.11755	0.00236	2.03262	5.21685	5.16467	5.19107	5.20724	5.10643	5.18321	5.062891252769999	5.15563	5.09523	5.05794	5.0974	5.05681
metab_6911	metab_6911	0.553361	0.7328	0.982611	4.3421	4.75017	4.500247128630001	4.80567	4.77763	4.77446	5.15549	3.5926378950199997	4.6218307664300005	4.44707	4.84025	4.80258
metab_5925	metab_5925	0.699099	0.4245	0.982599	6.629861397640001	6.24214	6.39399	6.46677	6.02446	6.51695	6.26381	6.726601990730001	6.129	6.10995	6.060592631919999	6.317431501740001
metab_9393	metab_9393	0.500126	0.5820000000000001	0.982581	3.89932	4.48323	4.35802	4.37712	4.52267	4.53581	3.9587	4.06913	4.510407805930001	4.39184	4.43084	4.36257
metab_716	metab_716	0.288136	0.8347	0.982578	3.0570270246900004	4.16319	3.7791292894599997	3.08008	4.07617	4.22883	4.20253	3.09666	4.298530287769999	3.77815	3.2194	3.40152
4-toluenesulfonamide	4-toluenesulfonamide	0.7446740565109999	0.2377	0.982553	4.25717	4.16506	4.040999982190001	4.21821	4.1822	4.23762	4.00509	4.27146	4.14891	4.12022	4.17387	3.9493362067800004
metab_6725	metab_6725	0.526957	0.575	0.982507	4.905045444790001	4.279991609630001	4.410615765249999	4.52746	4.10859	4.52468	4.43972	4.7280148447300006	4.34741	4.309870752709999	4.26977	4.19393
metab_7024	metab_7024	0.7438757894149999	0.4086	0.982499	7.44447	6.77669	6.954228961989998	7.0329	6.58494	7.035286144750001	6.8281	7.19937	6.7497741830199995	6.71674	6.6859756399800006	6.9161178994300005
metab_5532	metab_5532	0.28727	0.8326	0.982495	3.26743	4.59254	4.396073077850001	3.2904903357700004	4.2659050581199995	4.523604904630001	3.2196705520499997	3.8763907853199995	4.200908244280001	4.68483	3.62769	4.29923
Robalzotan	Robalzotan	0.565612	0.7316	0.982485	3.96032	4.80988	4.95609	5.07864	5.14371	4.82997	4.61837	3.96533	5.02735	4.9318	4.994600495959999	4.73437
metab_7903	metab_7903	0.769215	0.3668	0.982453	5.35789	5.541962386919999	5.62497	5.66633	5.6974	5.6209278543900005	5.42416	5.0636323576099995	5.63717	5.5733302152699995	5.57629	5.646971080630001
metab_4214	metab_4214	0.741003	0.1259	0.982402	3.5829377900800004	3.5939253887900002	3.48966	3.5533021699400003	3.5783744628199994	3.68062	3.4721	3.5707493636300005	3.4146	3.52132	3.60391	3.5204176478300004
metab_13288	metab_13288	0.60009	0.6427	0.982382	4.28984	4.632018662719999	4.78877	4.8127319019199994	5.07117	4.668702045969999	4.2288	4.1909708417300005	4.77793	4.82231	4.742056918119999	5.00491
metab_944	metab_944	0.68917	0.2011	0.982372	3.99299	3.9604119749300004	4.00608	3.8661369259400002	3.85251	4.15026	3.8603721635300006	3.9108562447099997	3.95713	3.7977834061599998	3.9079532550800002	3.97148
metab_4932	metab_4932	0.369495	0.727	0.98234	4.19027	3.93592	3.74222	3.9634351274300004	4.38012	4.25006	3.4745793928199995	3.5620055946900004	4.24052	4.22886	4.57634	3.9502177801699996
metab_7544	metab_7544	0.8979226183399999	0.1036	0.982249	5.38108	5.19688	5.22458	5.257	5.1182	5.25629	5.11257	5.3232999220599995	5.128770514469999	5.094417980859999	5.0556061438099995	5.16015
metab_3018	metab_3018	0.561648	0.4926	0.982249	4.86555	4.784934986530001	4.46057	4.64398	4.92798	4.70904	4.62314	4.19878	4.71194	4.693942405980001	4.79908	4.86092
N-methyl-l-glutamic acid	N-methyl-l-glutamic acid	0.559184	0.5073	0.982232	4.48011	4.84	4.8366	4.86236	4.94699	4.73872	4.23204	4.56782	4.85778	4.78974	4.89013	4.85499
metab_7263	metab_7263	0.44802306033100003	0.8406	0.98219	3.6223586113099997	4.88518	4.939290940819999	3.86313	5.0117	4.9637852894300005	3.56134	3.52351	5.0423068655300005	4.84921	4.76675	5.05689
metab_8944	metab_8944	0.849943	0.0735	0.982155	4.47048	4.484294317380001	4.48085	4.498853212699999	4.43971	4.52112	4.49253	4.23043	4.42999	4.40095	4.4765	4.38515
metab_1533	metab_1533	0.698697	0.2696	0.982068	4.37849	4.31515	4.26503	4.3746	4.067627127290001	4.36204	4.18037	4.37832	4.14686	4.085731313459999	4.3075	4.2049129592400005
3,8-Dihydroxy-6-methoxy-7(11)-eremophilen-12,8-olide	3,8-Dihydroxy-6-methoxy-7(11)-eremophilen-12,8-olide	0.991474	0.015009999999999999	0.982021	4.69096	4.70957	4.612033429009999	4.685010147130001	4.60405	4.7316	4.54936	4.64603	4.60509	4.54851	4.54106	4.636114506369999
metab_7525	metab_7525	0.55868	0.6717	0.982019	3.6526768616100003	4.13825	4.11365	4.44558	4.433113866359999	4.24068	3.7634538622500004	3.6797	4.33397	4.1303	4.38643	4.28085
2'-O-Methylcytidine	2'-O-Methylcytidine	0.421865	0.768	0.981951	4.81687	5.378320162890001	5.35706	5.06553	5.28368	5.34556	3.64184	5.531246220800001	5.38015	5.42287	5.41708	5.29025
metab_3851	metab_3851	0.39352	0.7625	0.981879	3.38435	4.26385	4.08621	3.40741	3.91725	4.12184	3.3365824350300004	3.424	4.2379284334300005	4.086756182619999	3.5340813582300004	4.14031
metab_11358	metab_11358	0.907415	0.08565	0.981832	5.21618	5.13107	5.19548	5.09126	5.07056	5.01165	5.027927732749999	4.947220608159999	4.921820665249999	5.057531371740001	5.02404	5.17895
metab_6822	metab_6822	0.68412	0.795	0.981814	3.49937	4.60524	4.481370550259999	4.95741	4.94998	4.56047	4.82876	3.3933867375999998	4.6106456942000005	4.558218653419999	4.43892	4.7345458764999995
metab_4669	metab_4669	0.423693	0.7265	0.981807	4.0536018703500005	4.86933	4.6396	4.397881440880001	5.128286762869999	4.94337	4.005814824280001	4.0932597695899995	4.84356	4.936277921399999	4.84247	4.80282
metab_9621	metab_9621	0.59803	0.4971	0.981788	5.06472	4.83849	4.79219	4.72633	4.92709	4.9727886774000005	4.51003	4.38151	4.9032	4.9244	4.97843	5.08983
metab_6563	metab_6563	0.848587	0.3002	0.981774	5.49126	5.772014274069999	5.87718	5.8226223821800005	5.76396	5.83794	5.62028	5.33136	5.76289	5.705167371669999	5.62028	5.89649
metab_279	metab_279	0.776333	0.2846	0.981758	4.83496	4.69361	4.84528	4.96659	4.711047897059999	4.893472254280001	4.98999	4.57733	4.68741	4.6510519514899995	4.64328	4.868936465280001
metab_9715	metab_9715	0.769608	0.16899999999999998	0.981743	4.27479	4.04253	4.183796547209999	3.9821519521099997	4.06474	4.097842893959999	3.93486	4.09328	4.00656	4.10878	4.03738	4.01838
metab_1830	metab_1830	0.726202	0.2919	0.981726	4.75283	4.541	4.334728360280001	4.573	4.65882	4.39308	4.60448	4.50992	4.4246766827999995	4.34364	4.38765	4.4833
metab_1152	metab_1152	0.807185	0.3627	0.981577	5.489523469480001	5.7950770039499995	5.861285486240001	5.932791623099999	5.92162	5.849319191009999	5.6871550627400005	5.2689460626499995	5.82828	5.81969	5.7352308146399995	5.86606
metab_4255	metab_4255	0.90599	0.03936	0.981554	4.359368547880001	4.31598	4.297669169030001	4.42755	4.3082	4.31458	4.2674	4.34714	4.23339	4.259102947790001	4.14382	4.28934
metab_12627	metab_12627	0.642607	0.4405	0.981533	5.12978	5.42777	5.42101	5.29855	5.424754990499999	5.466063837849999	4.747310425069999	5.16008	5.407759930449999	5.382674323119999	5.44681	5.430315544780001
metab_11210	metab_11210	0.628148	0.5268	0.981518	3.6509952152599996	3.8802694465400003	3.5046190423500003	3.54869	3.4551319862199996	3.38776	3.4576348183800008	3.4520006078199996	3.42027	3.8610747078300007	3.39292	3.44407
metab_12966	metab_12966	0.589773	0.4846	0.981493	4.78078	4.7836071353400005	4.88604	5.0250310780000005	4.75777	4.94587	5.06431	5.04204	4.62731	4.80393	4.29695	4.802517862749999
metab_9749	metab_9749	0.662148	0.3016	0.981491	4.099017116030001	3.86522	3.87455	3.9752652753099995	3.98869	3.8617441727199995	4.00546	3.8243566354300005	3.65778	3.81867	4.01053	3.91048
metab_10698	metab_10698	0.615982	0.609	0.981432	3.84006	4.07081	4.23576	4.20831	4.21744	4.31065	3.78581	3.5681330409500003	4.32538	4.26027	4.27167	4.20989
Gln-Ile	Gln-Ile	0.514041	0.7436	0.981382	4.336373741619999	3.58233	4.0432910914899995	4.36647	4.26053	3.9032508254400002	4.89368	3.6098757952699994	4.0286940724699996	3.6774223471800007	3.82783	3.99665
metab_4450	metab_4450	0.888154	0.05956	0.981341	4.3099	4.35701	4.3459	4.3465943217500005	4.282627860969999	4.401043220819999	4.10885	4.33626	4.31019	4.26853	4.30927	4.22704
metab_10728	metab_10728	0.752921	0.3455	0.981228	4.459201865430001	4.7055034760100005	4.8869	4.74927	4.73502	4.90906	4.51154	4.44743	4.80811	4.72038	4.63432	4.79118
metab_2340	metab_2340	0.44964429666199995	0.6888	0.981209	4.15644	5.08649	5.10529	4.891936819380001	5.043961974719999	5.09341	4.10865	4.70059	4.67961	5.140697447809999	5.13031	5.06705
metab_2069	metab_2069	0.8496200106380001	0.1504	0.981144	4.88945	4.6522063745499995	4.66226	4.801533965290001	4.663	4.6490436613099995	4.69445	4.79559	4.55045	4.598187740309999	4.55562	4.5900797208899995
metab_4746	metab_4746	0.689146	0.1952	0.981137	3.7690996392800002	3.6685611217400003	3.81597	3.7458595536900003	3.59608	3.6694	3.5377526909800006	3.6911848290499996	3.7665973433999995	3.66049	3.5266966573400005	3.6648656889699995
metab_918	metab_918	0.832238	0.3978	0.981084	5.5759285512800005	5.8738	5.98352	6.06908	6.040793332490001	5.9843215366999996	5.78381	5.31542	5.984135438509999	5.90536	5.86586	5.9967209295899995
metab_1376	metab_1376	0.5971140891619999	0.7873	0.981081	3.8160610741199994	5.461536294169999	5.3545480554100005	5.25355	5.45478	5.4244735335500005	4.677315406530001	4.038316185259999	5.47384	5.47277	5.2368	5.281818482669999
metab_13112	metab_13112	0.49034998333999996	0.6089	0.981057	4.18724	4.57786	4.64838	4.589471909509999	4.43362	4.80087	4.89069	4.830258141590001	4.29855	4.35462	4.01236	4.33508
metab_632	metab_632	0.430058	0.7214	0.98102	3.5805030411300005	4.30901	4.248175435209999	3.9248776865400004	4.2187733745800005	4.06313	3.09537	4.14221	4.19878	4.13959	4.24532	4.059883965280001
metab_7371	metab_7371	0.837106	0.09572	0.980966	4.2662027921900005	4.33184	4.27779	4.44457	4.218633462830001	4.30837	4.13103	4.22589	4.2499881432499995	4.351766420390001	4.2333892319699995	4.16646
metab_1316	metab_1316	0.43897938982900003	0.7212	0.980964	3.7326434622800004	3.25036	3.15712	3.37828	2.64046	3.38509	2.94876	3.52092	3.08083	3.2645	3.30512	3.04966
metab_11583	metab_11583	0.635887	0.423	0.980895	3.32621	3.42469	3.40054	3.5952371259500002	3.6357012026599995	3.6589000927900006	3.47514	3.17118	3.5067126216699998	3.4482620133800004	3.4966	3.54415
metab_6505	metab_6505	0.429206	0.7851	0.980884	3.13567	4.40808	4.38467	4.207	4.44361	4.53302	3.23718	3.9756165007099997	4.457379277559999	4.45741	4.16639	4.33731
metab_11634	metab_11634	0.468212	0.7785	0.980818	3.37162	4.2607491279900005	4.2100959937599995	3.51695	3.94612	4.46676	3.31061	3.2728	4.3022322410600005	4.07556	4.06467	4.29148
N-(2,3,4-Trihydroxybutyl)-L-valine	N-(2,3,4-Trihydroxybutyl)-L-valine	0.869516	0.1684	0.980812	5.1587	5.44829	5.45047	5.53528	5.5243	5.40595	5.15783	5.2206351487900005	5.3938	5.39129	5.337453610390001	5.3976
metab_12202	metab_12202	0.774755	0.3592	0.980788	4.855363967840001	5.05594	5.17016	5.1921	5.202686289130001	5.12879	5.0504510842000006	4.5772	5.08465	5.0676	5.07323	5.16402
metab_11560	metab_11560	0.7488799850489999	0.5587	0.980697	4.32344	4.66175	4.89058	5.0003847310600005	4.91943	4.79941	4.656829929330001	4.1387132406300005	4.7980527963099995	4.73409	4.77615	4.94094
metab_12937	metab_12937	0.895609	0.1453	0.980695	5.4791	5.09313	5.12468	5.15513	5.128377503219999	5.096636783919999	5.14209	5.05212	5.10318	5.05502	5.1032146781400005	5.02203
metab_4419	metab_4419	0.825535	0.07276	0.98067	3.94276	3.89733	3.89086	3.92969	3.7158841392900004	3.9047395508199996	3.81462	3.7522815159699996	3.8275	3.8177423377900004	3.7634971140699993	3.85483
metab_1279	metab_1279	0.653795	0.3522	0.980661	4.28854	4.6114	4.367262316640001	4.384187958369999	4.44677	4.582495045980001	4.14357	4.1338999656699995	4.46457	4.48378	4.45399	4.48799
metab_10287	metab_10287	0.36163	0.7086	0.980653	2.9428893865499997	3.5372396508099997	3.31871	2.85836	3.10961	3.1512611383399998	2.766	3.19296	2.99465	3.1553168179299997	2.84903	3.5951884149300004
metab_5712	metab_5712	0.829185	0.266	0.980619	5.89681	5.4160682190600005	5.48442	5.5097517089600005	5.2967	5.524429897080001	5.3844	5.59543	5.31531	5.41649	5.35515	5.414736572890001
metab_4766	metab_4766	0.859244	0.1292	0.980594	4.36896	4.19785	4.19981	4.34718	4.36532	4.18585	4.21388	4.263127948769999	4.1321348998800005	4.1205	4.3150555517599996	4.12026
metab_12939	metab_12939	0.558451	0.5742	0.980581	4.75051	5.32077	5.499897547100001	5.28798	4.969772005719999	5.3774585768400005	4.689473812659999	5.49883	5.188023432850001	5.26139	4.7458191984199996	5.21932
metab_12971	metab_12971	0.891098	0.2077	0.980531	5.26899	5.436804388780001	5.52694	5.58596	5.5839414527499995	5.571914232899999	5.23712	5.17666	5.53214	5.41659	5.4403160451499994	5.52958
metab_7467	metab_7467	0.621464	0.5211	0.980529	4.240858574830001	4.63518	4.6337327964499995	4.49762	4.66221	4.75531	4.17982	4.14199	4.784581612659999	4.721521042769999	4.4567335878400005	4.60654
metab_8263	metab_8263	0.6620707037319999	0.8126	0.980476	3.26093	4.61687	4.64665	4.89808	4.7115490516000005	4.60424	4.14692	3.1621157416400005	4.8723447141300005	4.67386	4.81109	4.54849
metab_12017	metab_12017	0.7462832425139999	0.2412	0.980475	4.0091	4.12259	4.08836	3.8874135930000002	4.14549	4.02021	3.87426	3.9061892091400003	3.87614	4.19496	3.9632650542400003	3.98989
metab_10363	metab_10363	1.15501	0.00689	2.03045	5.07683	5.10022	5.01415	4.94713	4.97827	4.96843	4.9848676980199995	4.9034	4.88985	4.89871	4.9055949303699995	4.91309
metab_2289	metab_2289	0.709157	0.2449	0.980329	4.09206	4.10071	3.8903197291300007	4.076637338069999	4.114024647769999	4.1273753936699995	4.01314	3.7256209034199994	4.0612	3.9891429992300003	4.05051	4.08063
metab_10243	metab_10243	0.7933972888549999	0.14	0.980324	4.04022	3.9679425644699995	4.04543	4.03919	3.9862	4.008324640400001	3.8293183261199997	3.75695	4.00472	3.96121	4.00788	4.05308
metab_4584	metab_4584	0.38537184559500004	0.8356	0.980292	3.5369	4.731923360340001	4.302125767330001	3.5599645109500004	4.74919	4.996	3.4891264997199993	3.6909716233199994	4.817560750219999	5.17871	4.64207	3.55084
metab_5370	metab_5370	0.927871	0.1578	0.980226	5.146045561569999	5.237806312669999	5.35476	5.420362169290001	5.33574	5.36496	5.181608321600001	4.942028625980001	5.27139	5.2808024925199994	5.24145	5.31123
metab_416	metab_416	0.81777	0.3985	0.980189	4.21121	4.41305	4.67674	4.730207844090001	4.542795987330001	4.6863783862199995	4.44847	4.18676	4.56381	4.4386	4.44797	4.6318165135800005
metab_2376	metab_2376	0.681915	0.3266	0.980121	4.04542	3.9037198489800002	3.9179994884699996	3.99959	4.067247269719999	3.9107016774199996	3.63261	4.02643	4.04643	4.02413	3.89699	3.74614
metab_13469	metab_13469	0.761324	0.3551	0.98011	5.32794	5.08872	5.32363	5.43291	5.1847969446499995	5.3150544021099995	5.6133545620800005	4.91041	5.12182	5.09846	5.12093	5.18124
metab_12806	metab_12806	0.584446	0.4664	0.980087	3.7456884050699997	3.9169874353199994	4.2494843947900005	4.19047	4.394198531590001	4.213582539040001	4.20575	4.01927	4.11187	4.018979861619999	3.9996923102800004	3.8614326599599997
2,3-dihydroxypropyl 2-(2-acetyl-3,5-dihydroxyphenyl)acetate	2,3-dihydroxypropyl 2-(2-acetyl-3,5-dihydroxyphenyl)acetate	0.604409	0.486	0.980062	5.380561804659999	4.76522	4.78498	4.621448819669999	4.61945	4.7207	4.867080957840001	4.45786	4.81367	4.75564	4.59341	4.8249080508999995
O-Xylene	O-Xylene	1.3039099697299998	5.061e-06	0.980061	5.2349643641300005	5.2124	5.2094069550199995	5.23115	5.18209	5.2242529714899995	5.08777	5.14518	5.10135	5.099234947119999	5.13014	5.10759
metab_8245	metab_8245	0.522988	0.5804	0.98004	5.14667	4.5177850590499995	4.46772	4.24495	4.2779	4.396214089230001	4.615	4.06902	4.516371293500001	4.45802	4.31396	4.539866870330001
Sedanolide	Sedanolide	1.0352064085500001	0.0168	0.979987	4.77505	4.66624	4.7937	4.84804	4.69783	4.6989294377199995	4.654232417009999	4.61481	4.64471	4.60699	4.68136	4.712529180480001
metab_7414	metab_7414	0.602879	0.6162	0.979982	5.1189946415400005	4.429471907819999	4.443169356419999	4.57794	4.14438	4.56475	4.460658140950001	5.03263	4.29658	4.247984079659999	4.326560122180001	4.36447
metab_357	metab_357	0.647909	0.5959	0.979978	4.14161	4.74257	4.7603	4.5828	4.8362	4.50735	4.39042	4.181272193440001	4.725369854559999	4.55987	4.15938	4.99993
metab_9730	metab_9730	0.53494	0.4558	0.979947	3.75053	3.1579733842799995	3.3000913288800002	3.3551967237099998	3.3956462954199997	3.38501	3.25351	3.31907	3.34267	3.2696931815499997	3.48498	3.26634
Met-Tyr-Ile	Met-Tyr-Ile	1.04723	0.03497	2.02995	5.04995	5.20691	5.255298176559999	5.181184930990001	5.20049	5.22425	4.96446	5.1916055323500006	5.1053	5.09186	5.029261808169999	5.10735
9(S)-HOTrE	9(S)-HOTrE	0.9121203532080001	0.2102	0.979898	6.24659	6.099723593609999	6.136378059580001	5.970605934450001	5.96019	6.003226108840001	6.13149	5.83444	5.79713	5.69321	6.085309668400001	6.13847
metab_2586	metab_2586	0.9882894378229999	0.0625	0.979867	4.8306	5.04529	4.9695806860900005	5.05169	5.00484	4.89729	4.91316	4.91967	4.90693	4.925665757169999	4.7637	4.772863867830001
metab_4468	metab_4468	0.674122	0.3625	0.979856	4.3366550665800006	4.14606	4.21103	4.25556	4.04729	4.02089	3.90282	4.2412099119499995	4.31647	3.92398	4.16215	3.96814
Pro-Trp	Pro-Trp	0.848757	0.2636	0.979827	6.120500085750001	5.76897	5.88263	5.99801	5.645538135009999	5.980729685140001	5.757870628969999	6.11892	5.694725178480001	5.64715	5.6563580904699995	5.80674
metab_6396	metab_6396	1.0787120325200001	0.00506	0.979814	4.5962	4.4663	4.49166	4.55239	4.47446	4.46779	4.371761269319999	4.433106207380001	4.45069	4.40722	4.39146	4.446787451780001
metab_7542	metab_7542	0.8406781289890001	0.1664	0.979787	4.96211	4.73812	4.74448	4.84649	4.6478	4.85538	4.82153	4.84419	4.6595714179400005	4.61706	4.5555	4.71448
metab_9684	metab_9684	0.921855	0.0327	0.979783	4.003797816680001	4.10127	4.05447	3.99318	4.06167	4.12055	3.96275	3.9473829085300003	4.014255050909999	4.03156	3.8675580132699996	4.0229
Fe(II)-nicotianamine	Fe(II)-nicotianamine	0.6251345517600001	0.7440000000000001	0.979772	4.518766492130001	4.32854	4.71987	5.13555	4.56515	4.61667	5.773136500880001	3.9262010318900002	4.4903	4.38695	4.23537	4.50458
metab_7604	metab_7604	0.65232	0.5237	0.97969	5.5585687547200004	6.22073	6.12181	5.855961926980001	6.131891647030001	6.1506	5.16015	5.84503	6.11386	6.1424095126400005	6.0683931623500005	5.98303
metab_8225	metab_8225	0.740041	0.1801	0.979637	3.6210043429400005	3.6211830409599997	3.51338	3.76821	3.5205376574000002	3.76263	3.57735	3.5220215795499996	3.56298	3.6356775808599995	3.4622927065800004	3.5979632220899997
metab_8477	metab_8477	0.38601034828599995	0.7481	0.979626	3.37703	4.5345	4.18725	3.9623474255400004	4.21646	4.45839	3.3160230327900004	4.03278	4.51175	4.54801	3.9464404491000002	3.8803427394099996
metab_8924	metab_8924	0.77643	0.1977	0.979587	4.48259	4.41138	4.30938	4.39961	4.34347	4.21341	4.26124	4.191041294790001	4.35798	4.14332	4.1903	4.48185
5-Formyl-2H-pyran-6-carboxamide	5-Formyl-2H-pyran-6-carboxamide	0.507275	0.6382	0.979487	4.6007128143400005	4.48937	4.65261	4.03151	4.65714	4.47788	3.6844306802699993	4.2948209746499995	4.60018	4.33487	4.80593	4.64045
metab_1270	metab_1270	0.69217	0.7744	0.979478	3.18896	4.39562	4.48333	4.60176	4.5343	4.52401	4.38012	3.22399	4.4901	4.229917608430001	4.43527	4.44267
metab_8550	metab_8550	0.651418	0.7032	0.979407	3.9261135701999996	4.523	4.58675	4.9418	4.437388990430001	4.68335	3.86508	3.8272540515300006	4.88256	4.47639	4.87745	4.611172187749999
[truncated: 7,710 more rows]

## Sheet: VE-M
Metabolite	Vip	P_value	FC	VE1	VE2	VE3	VE4	VE5	V6E	E1	E2	E3	E4	E5	E6
metab_4926	3.14953	0.1334	1.5305635147999999	0.000974807990169	0.00100232662343	2.94261	3.2389730720700003	3.06885	3.31318	3.53256	3.3190263035100003	3.40466	3.21606	2.51364	3.2429052578099995
Riesling acetal	4.27402	2.098e-07	1.4366666666699999	3.3406461545200004	3.2122638807999997	3.1585436974900003	3.5394951309300007	3.3967	3.1510450514099997	4.95696	4.76356	4.29112	4.76793	4.92833	4.74086
metab_7871	2.37883	0.041089999999999995	1.3186464575299999	2.0522506333900004	4.11412	2.97679	2.0694149151400003	3.7410170598000003	2.06993	3.85813	3.3895396203600003	3.7918222003199995	3.6243523240099997	3.8684351877800007	3.91336
metab_5533	2.18423	0.1091	1.2098654708499998	2.96513	4.47691	3.18227	2.9881702099900003	3.3720589737199997	3.08275	4.54415	3.0796	3.0453325356700005	4.16636	4.6246	4.81907
metab_690	2.14942	0.044539999999999996	1.1719178082200001	3.7712759920999996	5.018516505309999	4.67042	3.7943398876199996	5.22337	3.80448	5.38372	4.849350166630001	5.423716838119999	4.4056523596499995	5.135425322440001	5.6012016854799995
metab_7108	2.1197	0.01292	1.1714681440399999	3.11237	3.97634	3.95174	3.63289	3.04837	3.93653	4.029869102669999	4.18715	3.8423426322099994	4.54628	4.41329	4.35534
metab_12702	2.07836	0.016659999999999998	1.1707449700900001	3.3556495630699996	4.109689053019999	3.3792859398400004	3.37296	4.38812	3.4635945990599994	4.2170763742199995	3.8014809978099997	4.2404	4.523762534019999	4.55004	4.50441
metab_11954	1.77944	0.09371	1.1700837424200001	2.95567	4.18677	3.08552	2.9729700621599995	3.7641921494800004	3.8111355577499997	4.4524669477800005	4.186478119619999	4.1585930516100005	3.0128641478400002	4.6423020397000005	3.8565860071300007
metab_1899	2.12506	0.045360000000000004	1.1686466340600001	3.59308	5.05258	3.60594	3.9919947013699995	4.88001	4.6331	4.8750662789699994	4.77116	4.97103	4.4667118631400005	5.346418388969999	5.67073
metab_8203	1.90676	0.06189	1.1639717028799998	3.385	4.600724158419999	3.4086336252700002	3.4023043988099997	4.39395	4.555694160390001	4.7920584033499996	4.7606101364999995	4.9888641602999995	3.74209	4.723120091269999	4.63694
metab_5883	2.24252	0.014780000000000001	1.1599382307500001	3.97966	5.3384372546300005	4.85874	4.0027296766300005	4.91144	4.10575	5.3359	4.9676	5.29287	5.13428	5.45124	5.363845112169999
metab_7086	1.98637	0.033819999999999996	1.1595045500499999	3.2192	4.4201	4.14188	3.2365078282999997	4.575320500969999	4.14254	4.83356	4.54136	4.74306	4.19002	4.55408	4.662025187699999
metab_8424	1.7055	0.1422	1.1508541392899998	3.1774799397500004	4.4141	3.20111	3.1947834680900002	4.62819	4.21179	4.48008	4.4611693399800005	4.6634488773100005	3.26527	4.75556	4.647673277669999
metab_4585	2.015	0.04403	1.1495053956799999	3.63419	5.11948	4.121478052980001	3.8120482472900004	4.97814	5.0224391735900005	5.17457	5.19237	5.27042	4.65297	5.25502	5.1330857196599995
metab_8271	1.8772	0.05171	1.1489644184799999	3.1258321139499996	4.3480471100599996	3.62186	3.21396	4.17636	4.1092	4.30285	4.32118	4.24366	3.76805	4.5386368383999995	4.7891215557499995
metab_9384	1.97928	0.002415	1.1467630421100001	2.9841067742900003	3.3159483400800003	3.2793701675999998	2.94129	3.46445	3.10836	3.68522	3.7731012595899998	3.28928	3.58154	3.8437671982699997	3.72308
metab_1068	1.74959	0.06835	1.1463878326999999	2.97048	4.002032559080001	2.9833392728900003	2.9942682242900003	2.9838337728099997	3.0036616565599994	3.7823291683099995	3.0736194141900004	3.70929	3.29865	4.08951	3.7554577909300004
metab_12154	1.89848	0.3163	1.1439814814799998	1.7548185434999999	4.98369	5.05337	3.5328864750499998	5.20301	5.39005	5.2939751181800005	5.115091690969999	5.11054	4.65958	4.783473917609999	4.69097
Gly-Glu-Leu	1.81308	0.05579	1.1424479166700001	2.8319	4.33876	3.7534085978099996	3.7680337746300006	4.171928449669999	4.1777926911000005	4.48969	4.22484	4.12759	4.21449	4.35092	4.91168
metab_4750	1.75169	0.04637	1.1308489773000001	3.3702	4.22013	3.6234832239099997	3.3932582558599997	3.38356	3.4235526367199998	4.20792	3.78623	3.4497794958699997	4.03571	4.19887	4.54011
metab_11452	1.67029	0.06339	1.1304095265799998	2.9343549634400006	4.01868	2.95797	3.2363894207599997	3.7897013355599998	3.7203983578800006	4.054750705319999	3.7449	3.6864701090699996	3.5829913569599996	4.06365	4.2173
Tetrahydroaldosterone-3-glucuronide	1.84282	0.1481	1.1259777686299999	3.0148795606800003	5.37262	4.86395	4.97234	5.49872	5.424746633430001	5.47747	5.55615	5.651679679319999	5.14216	5.3844231995800005	5.61057
metab_11590	1.58771	0.06542	1.1218114072799998	2.6769	3.95944	3.80404	3.19862	3.69694	3.59913	4.213866572340001	3.76157	3.82822	3.78739	4.013289107009999	3.88183
metab_8479	1.56391	0.1154	1.1199007717799998	2.98968	3.41475	4.12422	3.0069777877200004	4.4174613772699995	3.81465	3.80391	4.2282	4.16533	4.1015065672099995	3.8663654084199996	4.21306
metab_8684	1.49236	0.2891	1.1190546528799998	1.64639	4.05321	3.6725152396900005	3.58232	3.8095822445999996	3.5432943352399997	3.78532	3.9101124288099998	3.94656	3.55863	3.83789	3.69087
KB 2	1.68128	0.0673	1.1182123978899998	3.60213	4.610655885380001	3.6257687225199997	4.58688	3.92017	4.62651	4.31817	4.442	4.42617	4.811336037699999	5.10649	4.8185366600599995
metab_2855	1.63572	0.08876	1.1149988336799999	3.5468199778800003	4.659149369750001	4.33265	3.6794977535699998	4.7486	4.75726	4.9273624394599995	4.97192	5.08046	4.150620985530001	4.69825	4.85109
metab_12709	1.70714	0.06538	1.1144244105399999	3.92042	4.59955	4.33919	3.9377331483800004	5.2203119101999995	3.93826	5.121745245940001	4.6118152312000005	4.899398182240001	4.4229857290800005	4.7715495178900005	5.10009
metab_11658	1.64844	0.1274	1.1123668065899999	3.6431460384400003	3.2250485672900004	3.4233968700700004	2.90205	2.35274	3.0362411724299996	3.21266	3.37751	3.13037	3.7048022523900004	3.56383	3.67787
metab_11454	1.68356	0.06106	1.1123595505600001	3.2924680155400003	4.41094	3.85615	3.30977	4.11938	3.97351	4.20296	4.19841	4.03771	4.05376	4.4757610454400005	4.57284
metab_7880	1.61993	0.4363	1.1099491237999999	2.48319	4.56409	3.3395132800200003	2.50045	4.2035	4.1382	4.611140025959999	4.10859	4.25167	2.4654856547099997	3.9455960759400006	4.1780135737699995
metab_4662	1.82044	0.1553	1.1099476439799998	3.60396	5.65942	5.08633	4.32426	4.68661	5.28749	5.38774	5.0501228208099995	4.64347	5.70547	5.622359181089999	5.38933
metab_8415	1.70987	0.08772999999999999	1.1098323742799998	3.4232001886299996	4.62552	4.12284	3.4405085910500004	4.23653	4.13404	4.2227	4.35922	4.16304	4.21291	4.78835	4.86993
metab_360	1.68083	0.044989999999999995	1.1092883548999999	3.7767	4.822	4.86045	4.176978243380001	3.7900642978099994	4.5409	4.92547	4.6981921478199995	4.57861	4.84549	4.9066710451199995	4.8513
metab_8781	1.602	0.05619	1.1087446755200001	3.43662	4.12215	4.25844	3.45393	4.23208	4.444093264719999	4.6536	4.36511	4.0159749406900005	4.38917	4.54916	4.57701
metab_12581	1.54217	0.07722000000000001	1.1084870848700001	3.4410048659800005	4.053966088459999	4.38106	3.73958	4.71902	4.05411	4.33807	4.60094	4.10509	4.31284	4.72789	4.95152
metab_5853	2.00199	0.0019690000000000003	1.1080053667299998	4.33835	4.8434094967800005	4.469986661419999	4.36142	4.35171	4.46462	5.10929	4.55127	4.939966972880001	4.9628863161900005	5.125196322830001	5.03871
metab_4375	1.49482	0.0937	1.1072742711599999	3.29536	3.76605	3.30822	3.3184142568199997	3.78924	3.72044	3.95663	3.86458	3.3137	3.5718684992500003	4.26605	4.501505567430001
metab_6611	1.52444	0.2417	1.1067646423200002	2.7658531224400003	5.06571	5.079928785919999	5.1097651836199995	4.5681	5.17059	5.22907	5.14602	4.62714	5.3411	5.27863	5.10108
metab_1741	1.65324	0.05861	1.1066496163700001	3.63705	4.1544004799800005	3.8973506944199996	3.66012	4.16732	3.94281	4.70968	4.556508232230001	4.69173	3.6720503941000002	3.9791636827800008	4.35357
metab_8373	1.67692	0.3847	1.1063760572499999	4.16583	3.07383	2.76763	2.41795	2.8893461633200004	3.13209	3.2274634273799996	4.6607	3.3254091680799998	2.96303	3.3784219250700005	2.8510482484400006
metab_12275	1.27548	0.1743	1.1057213930299998	2.4986981560499997	3.5726510221199996	3.0035533023500003	2.8877724652599994	3.75104	3.5849069147199994	3.5898985965400003	3.5368	3.42956	3.7573309303699993	3.1014346739599996	3.9187191330699997
metab_12109	1.52665	0.1973	1.1047989623899999	2.60265	4.24716	4.19831	3.50009	4.319996939419999	4.262752142209999	4.49419	4.214453258540001	4.25993	3.88673	4.30912	4.38895
Kojic acid	1.66845	0.2868	1.1047061472600002	2.59032	5.12421	4.6841372337400005	4.19952	5.09523	4.95305	5.078641105219999	5.03733	5.09034	4.32053	4.96653	4.9441539603099995
metab_5906	1.61365	0.1026	1.1045527339299999	3.5479203940699993	4.98325	4.5785714101499995	3.80819	4.95969	4.3458160047900005	4.734730540219999	4.54996	5.10328	4.8257671999000005	4.780251429830001	4.97366
metab_7748	1.27102	0.1933	1.1042245692100001	3.1599	4.1041	3.2410974356700004	3.17721	3.92218	3.98275	4.46123	4.264518917159999	4.111554794090001	3.1421567831700004	3.67662	4.181613720490001
metab_3866	1.57266	0.1273	1.1036856127899999	3.7492	4.8886689830300005	4.37875	3.91909	5.03057	5.05909	5.0296406427099996	5.09931	5.22605	4.22046	5.06465	5.18575
metab_4942	1.5675	0.06876	1.1036244222799998	3.52019	4.56076	4.0534	3.54325	4.62809	4.35916	4.736321729519999	4.60713	4.4048	4.39314	4.43905	4.63996
metab_4694	1.79729	0.1689	1.1030414746500001	3.7799271300300004	6.12709	5.791353051819999	4.9844849916300005	5.92091	5.9473405249699995	6.1714170933500005	5.89292	5.67253	6.06779	6.208239247230001	5.88865
metab_11447	1.67107	0.043269999999999996	1.1029626032100002	3.62653	4.55273	4.1463941785100005	3.64384	4.29527	4.4435	4.61301	4.4203	4.23615	4.55365	4.5704	4.86096
metab_4451	1.39464	0.1364	1.1022146507700001	2.75327	3.7984294418599998	3.4984766681300004	3.4720653986800003	3.70538	3.90197	3.7278	4.02813	3.53904	3.4613362328400004	4.253769418359999	4.28232
Dihydrofolic acid	1.58878	0.3265	1.1019804234000001	3.4000477124699997	5.06101	4.57304	3.4173557641100003	4.93063	4.9751498313099995	5.27063	5.00221	5.14705	3.38229	5.2223833299099995	5.0201327206599995
metab_6572	1.64644	0.2909	1.1018860188600001	2.66417	5.39051	5.4147885341299995	5.12138	5.35648	5.31878	5.48183	5.37196	5.38553	5.3375	5.28101	5.38929
metab_6325	1.65044	0.1166	1.1014893617000001	3.9707826597800007	5.2467246890300006	4.45886	4.48667	5.015920424040001	5.01938	5.21872	5.11963	5.12554	4.34348	5.437586946230001	5.81749
7-Hydroxycadalene	1.55192	0.1722	1.1006515389799998	2.9435770308499998	4.80094	4.72602	4.62862	4.72357	4.88539	4.9976	4.83896	4.86588	4.906760887880001	4.84905	4.9374175534599996
metab_4582	1.5162	0.05426	1.1000495294700001	3.6264212532499998	4.3712	3.6392885878500003	3.71345	4.39636	4.48311	4.48169	4.5866	4.64914	4.16075	4.45218	4.32291
metab_7493	1.61568	0.04305	1.0999539382799999	3.61609	4.6112	4.68058	4.1744979210699995	4.59756	4.3714419508099995	5.12339	4.6614499698800005	4.52198	4.635248467749999	4.94792	4.76873
metab_7089	2.102	0.00020580000000000002	1.0994887089899998	4.42208	4.76712	4.8560099046300005	4.6171	4.63702	4.863153835019999	5.10001	5.09647	5.01158	5.307798083480001	5.2357748289899995	5.21416
metab_6913	1.67621	0.1302	1.0994486853299998	3.9529	5.54879	4.913	3.9702079729500004	5.37207	4.53618	5.25998	4.9679495649400005	5.16145	5.08548	5.33282	5.30221
metab_1041	1.63989	0.076	1.0990415335500001	3.7539309140599997	5.0521	4.47274	4.63223	5.21521	5.04366	5.229348409719999	5.213726664469999	5.33695	4.81023	5.05301	5.316230769280001
metab_5020	1.42123	0.0974	1.0986577181200001	2.96813	3.3056771751999996	2.7869115517500003	2.88199	2.93947	2.9964	3.47762	2.80701	2.86334	3.4864	3.65259	3.35955
metab_8341	1.48155	0.2556	1.0977368813700001	2.4661211934200002	4.518690672180001	4.3136	4.062282816280001	4.65559	4.10805	4.503771345450001	4.3391598052900004	4.48467	4.34414	4.34938	4.463913086640001
metab_11532	1.62916	0.0861	1.0974531677500001	3.7258041515499998	5.09176	4.9144304317300005	4.45845	5.2030043486199995	5.11383	5.1892	5.21025	5.29715	5.11422	4.974814021219999	5.49559
metab_7065	1.85861	0.007222	1.0970210440000001	3.7717026436800003	3.8172595058099996	3.78481	3.7226094774500003	3.39625	3.45902	4.24181	4.09008	3.7185946603900004	3.9697572919699997	4.1362039164599995	3.9289450672099995
metab_8169	1.80237	0.3266	1.0955692108700001	3.3453	6.749405263580001	6.80363	6.6025744266799995	6.730200409319999	6.87309	6.924085561639999	6.8846169578100005	6.9331	6.714904600290001	6.672	6.52162
metab_13145	1.44601	0.2506	1.0954566314799998	3.9172096081300003	5.20846	3.94085	3.9345223627199997	5.21044	3.93505	4.95427	3.9494	5.3652	4.42231	4.81238	5.142281054730001
metab_5175	1.54186	0.08904	1.0954251386299998	3.3870943887299996	4.61449	4.41632	4.122735756630001	4.693521813119999	4.73493	4.81838	4.71998	4.88587	4.60092	4.51629	4.9037184295800005
metab_11645	1.30225	0.1716	1.0953352769700002	2.8127846033200004	4.028837633319999	3.68495	2.8300732891400004	3.79768	3.42649	3.9165800029900004	3.8202840328099996	3.9133	3.5524173578099996	3.4876675658300003	3.8510516215199995
metab_631	1.21782	0.1549	1.0948088281000001	2.93337	3.78153	2.94623	2.9564112040099997	3.7096622670199997	2.97266	3.5962870951699997	3.1206026514099996	3.6149434424300004	3.75551	3.28936	3.7551263506300003
metab_4696	1.58143	0.1152	1.0945406125200001	3.7845984062099998	5.13567	4.7489	3.80766	4.821	4.73909	5.20944	4.7907	4.77633	5.0027477547000005	5.114592935819999	4.70012
metab_7863	1.37872	0.245	1.0941654357500001	2.63126	2.6801515942400003	2.86787	2.3217815971799998	2.9282050125800003	2.8174	3.0092897457200003	3.0489160678400005	3.69072	3.05695	2.3484581201599997	2.62443
metab_12065	1.288	0.1662	1.0929796355799999	3.1279661267799996	3.8106866091600002	3.99064	3.14527	4.14904	4.1709319976699994	4.4163641694199995	4.12171	4.259942944940001	3.5697477815199994	3.8813880423000002	4.22552
metab_3816	1.44402	0.2677	1.0920934411499998	2.20997	2.222	2.22277	2.2329	2.22326	2.24299	2.24268	3.3027312208099997	2.22822	2.3490004201900003	2.23897	2.22708
[truncated: 9,636 more rows]

## Sheet: HR-VE
Metabolite	Vip_plsda	P_value	FC	VE1	VE2	VE3	VE4	VE5	VE6	HR1	HR2	HR3	HR4	HR5	HR6
[truncated: 9,709 more rows]
